# Supplementary material for: SmMIP-tools: a computational toolset for processing and analysis of single-molecule molecular inversion probes-derived data
Source: Bioinformatics. 2022 Feb 12;38(8):2088–95. doi: 10.1093/bioinformatics/btac081 (PMC9004652; doi:10.1093/bioinformatics/btac081)
Supplement: btac081_supplementary_data [file btac081_supplementary_data.zip › Table S3.xlsx]

## Sheet: True Positives
True cell lines mutations
Chromosome	Position	Reference	Alternative	MAF	Somatic (MAF<0.001)
chr1	43815035	C	T	0.00494575	FALSE
chr1	115256528	T	A		TRUE
chr1	115256529	T	A		TRUE
chr1	115258747	C	T	3.10819e-05	TRUE
chr2	25457243	G	A	0.000283594	TRUE
chr2	198266661	C	T	0.0104183	FALSE
chr2	209113192	G	A	0.0577928	FALSE
chr3	128200072	C	T	0.0229235	FALSE
chr4	55599340	T	A		TRUE
chr4	106155751	G	A	0.057053	FALSE
chr4	106156187	C	T	0.0479987	FALSE
chr4	106158216	G	A	0.039186	FALSE
chr4	106164980	G	A	0.0734632	FALSE
chr4	106190862	T	C	0.0467568	FALSE
chr4	106196829	T	G	0.116311	FALSE
chr4	106197469	G	A	0.000246118	TRUE
chr5	170837513	C	+		FALSE
chr5	170837543	C	+		TRUE
chr7	148508727	T	A		TRUE
chr7	148512657	A	C	0.00118774	FALSE
chr7	148523561	G	T		TRUE
chr7	148523723	A	T		TRUE
chr8	117866656	T	+		TRUE
chr8	117866657	T	G		TRUE
chr10	112350743	A	G	0.00131293	FALSE
chr11	32417947	G	A	3.2281e-05	TRUE
chr12	112888162	G	C		TRUE
chr12	112888239	C	T	0.0112618	FALSE
chr13	28592686	G	T	7.88981e-05	TRUE
chr13	28608459	T	C	0.073145	FALSE
chr13	28608473	C	T	0.0277914	FALSE
chr17	7574034	C	T		TRUE
chr17	7577538	C	T	0.000163717	TRUE
chr17	7578176	C	T		TRUE
chr17	7578370	C	T		TRUE
chr17	7579472	G	C	0.675693	FALSE
chr17	7579619	G	T	0.0635032	FALSE
chr17	58740438	A	G	0.000235461	TRUE
chr17	74732959	G	T	0.000253355	TRUE
chr20	31022441	A	+		FALSE
chr20	31023500	C	T	0.0162064	FALSE
chr20	31024034	G	A	0.0095924	FALSE
chr20	31024207	C	T	0.00960865	FALSE
chr21	36231785	G	A		TRUE
chr21	44514809	G	A	0.00749486	FALSE
chrX	15833863	G	A	0.000282191	TRUE
chrX	39911657	C	A	0.158229	FALSE
chrX	123220395	A	T		TRUE

## Sheet: excluded
Alleles that were removed from the benchmarking process
Chromosome	Position	Reference	Alternative	MAF
chr1	43814933	G	T
chr1	43814944	C	T
chr1	43814962	T	C
chr1	43814970	T	G	6.15298e-06
chr1	43814972	G	T
chr1	43814973	G	A
chr1	43814975	C	T
chr1	43814976	T	C
chr1	43814980	C	T	0.0005
chr1	43814983	C	T	6.155e-06
chr1	43814984	G	T
chr1	43814990	G	T
chr1	43814994	T	C	4.07398e-06
chr1	43814999	C	A
chr1	43815000	T	A
chr1	43815004	G	T
chr1	43815006	G	T
chr1	43815010	G	T
chr1	43815020	G	A
chr1	43815041	C	T	5.8142e-05
chr1	43815042	G	T
chr1	115256481	C	G
chr1	115256495	C	T
chr1	115256521	A	T
chr1	115256530	G	T
chr1	115256535	G	T
chr1	115256604	G	T
chr1	115258662	G	T
chr1	115258672	T	C
chr1	115258700	A	G
chr1	115258716	C	T
chr1	115258723	G	T
chr1	115258730	C	T
chr1	115258750	G	A
chr1	115258750	G	T
chr1	115258751	C	T	4.06058e-06
chr1	115258755	A	G
chr1	115258761	C	T
chr1	115258775	C	T
chr2	25457154	A	T
chr2	25457157	C	A
chr2	25457160	A	G
chr2	25457298	G	T
chr2	25457299	A	-
chr2	25458668	C	T	0.000142134
chr2	25459774	C	T
chr2	25459826	C	T
chr2	25459860	G	T
chr2	25459867	C	T
chr2	25459871	C	T	0.000181243
chr2	25459873	G	T
chr2	25459883	C	A
chr2	25459887	A	G
chr2	25462009	C	T	6.23899e-06
chr2	25462063	C	T
chr2	25462075	C	A	0.0005
chr2	25462101	G	T
chr2	25463144	T	C
chr2	25463145	G	A
chr2	25463161	C	A
chr2	25463163	G	C
chr2	25463174	G	A	8.19201e-06
chr2	25463200	C	A
chr2	25463206	C	A
chr2	25463207	G	A
chr2	25463270	C	T
chr2	25463278	G	T
chr2	25463284	G	T
chr2	25463287	G	T
chr2	25463306	C	T
chr2	25463307	C	T	0.000173768
chr2	25463308	G	T
chr2	25463326	G	T
chr2	25463331	G	T
chr2	25463504	C	A
chr2	25463510	G	A	7.06611e-05
chr2	25463516	G	A
chr2	25463524	G	A
chr2	25463526	G	A
chr2	25463537	G	A
chr2	25463549	A	G
chr2	25463553	C	T
chr2	25463578	C	A	0.000252031
chr2	25463579	G	A	0.000173475
chr2	25463614	G	A
chr2	25464433	G	T
chr2	25464441	G	T
chr2	25464443	G	T
chr2	25464445	C	T	0.00013224
chr2	25464446	G	T
chr2	25464450	C	T	0.000156562
chr2	25464452	G	A
chr2	25464452	G	T
chr2	25464457	C	T
chr2	25464459	C	T	1.6527e-05
chr2	25464460	C	T	1.65289e-05
chr2	25464463	C	T	1.48809e-05
chr2	25464470	G	T
chr2	25464474	T	G
chr2	25464481	G	T
chr2	25464484	G	T
chr2	25464485	C	T
chr2	25464497	C	A
chr2	25464499	C	T
chr2	25464500	C	T
chr2	25464500	C	A
chr2	25464501	G	T
chr2	25464504	A	G
chr2	25464512	C	T
chr2	25464521	C	A
chr2	25464524	C	T	4.06603e-06
chr2	25464545	C	A
chr2	25464547	G	A	2.10483e-05
chr2	25464552	C	T	4.07047e-06
chr2	25464555	A	T
chr2	25464560	C	A
chr2	25464569	C	A
chr2	25464575	C	A
chr2	25464580	C	A
chr2	25464582	C	A
chr2	25464585	G	A
chr2	25464587	C	A
chr2	25466801	G	T
chr2	25466833	G	A
chr2	25466888	G	T	0.693323
chr2	25466888	G	C	6.13557e-06
chr2	25466891	G	T
chr2	25467023	C	A	0.0005
chr2	25467032	G	-
chr2	25467063	C	+
chr2	25467081	T	-
chr2	25467089	G	A	0.0005
chr2	25467097	C	A
chr2	25467099	G	A	1.81836e-05
chr2	25467101	A	G
chr2	25467114	C	T
chr2	25467115	C	A
chr2	25467117	G	A	0.000136243
chr2	25467118	C	T	6.32715e-06
chr2	25467122	T	A
chr2	25467138	G	T
chr2	25467141	T	A
chr2	25467151	G	T
chr2	25467152	C	T
chr2	25467154	G	T
chr2	25467155	C	A
chr2	25467157	T	C
chr2	25467180	G	T
chr2	25467185	C	T
chr2	25467195	C	T
chr2	25467197	C	T
chr2	25467210	G	T
chr2	25467214	G	T
chr2	25467215	G	T
chr2	25467437	G	T
chr2	25467445	C	T
chr2	25467456	G	T
chr2	25467472	G	T
chr2	25467476	G	T
chr2	25467480	G	T
chr2	25467483	G	T
chr2	25467491	C	T
chr2	25467501	C	T	7.91125e-05
chr2	25468105	G	T
chr2	25468108	G	T
chr2	25468204	G	A
chr2	25468210	C	T
chr2	25468212	G	A
chr2	25468215	G	T
chr2	25468842	C	A
chr2	25468845	C	A
chr2	25468849	C	T
chr2	25468888	C	A
chr2	25468890	C	A
chr2	25468903	C	A
chr2	25468905	C	A
chr2	25468911	C	A
chr2	25468917	C	A
chr2	25468932	C	A
chr2	25468937	C	T
chr2	25468940	G	A
chr2	25468956	G	A	8.36951e-05
chr2	25469021	C	A
chr2	25469060	C	A
chr2	25469069	C	A
chr2	25469085	C	T	4.06326e-06
chr2	25469086	G	A
chr2	25469096	G	A
chr2	25469148	G	A	0.000130926
chr2	25469158	C	A
chr2	25469162	G	-
chr2	25469163	T	-
chr2	25469164	A	-
chr2	25469165	G	-
chr2	25469166	G	-
chr2	25469167	G	A
chr2	25469167	G	-
chr2	25469168	A	-
chr2	25469169	T	-
chr2	25469170	T	-
chr2	25469171	C	-
chr2	25469427	C	A
chr2	25469443	C	T
chr2	25469454	G	T
chr2	25469457	G	T
chr2	25469466	G	T
chr2	25469498	G	T
chr2	25469500	T	C
chr2	25469502	C	T	0.182112
chr2	25469505	G	T
chr2	25469512	G	T
chr2	25469518	G	T
chr2	25469521	G	T
chr2	25469528	A	C	0.0005
chr2	25469574	G	A	4.95994e-05
chr2	25469576	C	A
chr2	25469577	C	A
chr2	25469588	C	A
chr2	25469590	C	A
chr2	25469598	G	A	0.00086552
chr2	25469599	C	A
chr2	25469601	G	A
chr2	25469607	G	A
chr2	25469608	C	T
chr2	25469610	C	A
chr2	25469630	C	T	0.000165839
chr2	25469630	C	A
chr2	25469631	G	A	7.49118e-05
chr2	25469632	C	A
chr2	25469633	G	A	1.4697e-05
chr2	25469634	G	A
chr2	25469643	C	A
chr2	25469896	C	T	0.000404558
chr2	25469897	G	T
chr2	25469902	C	T
chr2	25469913	C	T	0.706831
chr2	25469919	C	T	0.000179135
chr2	25469920	C	T	8.2723e-06
chr2	25469931	C	T
chr2	25469946	G	T
chr2	25469947	G	T	0.0005
chr2	25469991	A	-
chr2	25470023	C	A
chr2	25470046	C	T
chr2	25470585	A	G	0.0005
chr2	25470585	A	C	0.000254131
chr2	25470591	G	C	8.27157e-06
chr2	25470611	C	T	8.25556e-06
chr2	25470620	T	G	3.23248e-05
chr2	25470620	T	C	0.000252053
chr2	25470635	C	T	8.44566e-06
chr2	25470651	G	T
chr2	25470651	G	C
chr2	25470659	G	C
chr2	25470953	C	A
chr2	25470966	C	A	1.23416e-05
chr2	25470969	G	A	0.000189947
chr2	25470978	C	A
chr2	25470979	G	A	8.21948e-06
chr2	25470993	G	-
chr2	25471009	G	T
chr2	25471013	G	A
chr2	25471025	C	A
chr2	25471033	C	A
chr2	25471047	C	A
chr2	198266446	A	G
chr2	198266456	G	A
chr2	198266457	A	G
chr2	198266463	T	C
chr2	198266476	A	+
chr2	198266485	A	+
chr2	198266509	T	C
chr2	198266511	T	C
chr2	198266512	C	T
chr2	198266517	A	G
chr2	198266552	C	T
chr2	198266561	C	T
chr2	198266566	A	T
chr2	198266607	C	A
chr2	198266649	T	C
chr2	198266662	G	A	9.87141e-05
chr2	198266666	T	C
chr2	198266754	A	T
chr2	198266754	A	C
chr2	198266765	A	G
chr2	198266778	A	G
chr2	198266786	C	T
chr2	198266791	T	C
chr2	198266795	C	T
chr2	198266803	G	A
chr2	198266815	G	A
chr2	198266818	C	T
chr2	198266824	G	T
chr2	198266838	C	T
chr2	198266841	C	T
chr2	198266843	C	T
chr2	198266844	A	G
chr2	198266844	A	T
chr2	198266872	G	T
chr2	198266873	G	T	7.08037e-05
chr2	198266877	T	A
chr2	198266879	A	G	6.40508e-06
chr2	198267367	C	T
chr2	198267369	G	T
chr2	198267377	C	T	0.000199681
chr2	198267396	C	T
chr2	198267397	T	-
chr2	198267402	C	T
chr2	198267408	G	A
chr2	198267421	G	A
chr2	198267423	A	G
chr2	198267432	G	T
chr2	198267438	C	T
chr2	198267464	A	G
chr2	198267465	G	A
chr2	198267479	G	A	4.06653e-06
chr2	198267517	T	A
chr2	198267527	G	A
chr2	198267539	C	A
chr2	198267550	C	A
chr2	198267551	C	A
chr2	198267552	T	C
chr2	198267553	A	-
chr2	198267566	A	G
chr2	209113099	C	A
chr2	209113100	C	T
chr2	209113142	C	A
chr2	209113153	G	T
chr2	209113155	G	A	4.25623e-05
chr2	209113166	C	T
chr2	209113181	C	A
chr2	209113182	T	-
chr2	209113200	G	A
chr3	128200085	C	T	3.2306e-05
chr3	128200096	C	T
chr3	128200099	G	T
chr3	128200110	T	C
chr3	128200112	C	T	4.06418e-06
chr3	128200117	C	T
chr3	128200125	G	T
chr3	128200138	C	T
chr3	128200144	G	T	6.18578e-06
chr3	128200152	G	T
chr3	128200685	C	A
chr3	128200687	C	A
chr3	128200690	G	A
chr3	128200705	T	C
chr3	128200706	C	A	3.22997e-05
chr3	128200707	C	A
chr3	128200710	G	A	0.000150877
chr3	128200715	C	A
chr3	128200721	G	A
chr3	128200724	G	A
chr3	128200731	G	A
chr3	128200744	G	A	0.0005
chr3	128200748	G	A
chr3	128200757	C	A
chr3	128200757	C	T
chr3	128200763	A	G
chr3	128202731	C	T
chr3	128202737	T	G
chr3	128202779	T	C
chr3	128202829	G	T
chr3	128202851	G	T
chr3	128202851	G	C
chr4	55589723	C	A
chr4	55589746	G	A	6.19079e-06
chr4	55589768	C	A
chr4	55589773	G	A	1.02201e-05
chr4	55589781	C	A
chr4	55589782	G	A
chr4	55589794	C	A
chr4	55589805	G	A	0.000199681
chr4	55589821	G	T
chr4	55589823	G	A
chr4	55589824	C	A
chr4	55589826	C	T
chr4	55589828	C	A
chr4	55589845	T	G
chr4	55599245	A	C
chr4	55599254	G	T
chr4	55599258	C	T
chr4	55599268	C	T	0.0266172
chr4	55599269	C	G
chr4	55599284	C	T	7.83791e-05
chr4	55599302	G	A
chr4	55599308	G	T
chr4	55599315	C	T
chr4	55599336	C	T
chr4	106155136	A	G
chr4	106155143	G	A	1.22022e-05
chr4	106155164	C	A
chr4	106155166	C	T
chr4	106155174	C	G
chr4	106155175	C	A
chr4	106155179	C	A
chr4	106155184	C	A
chr4	106155216	A	G
chr4	106155219	G	T
chr4	106155219	G	A
chr4	106155230	C	T	6.16661e-06
chr4	106155250	G	T
chr4	106155252	C	A	8.20685e-06
chr4	106155279	T	-
chr4	106155289	C	A	4.07451e-06
chr4	106155293	G	A
chr4	106155294	T	C
chr4	106155298	A	G
chr4	106155311	A	C
chr4	106155314	G	A
chr4	106155317	G	A	0.000176223
chr4	106155358	A	G	0.0005
chr4	106155381	A	G	6.188e-06
chr4	106155385	C	T	8.16127e-06
chr4	106155413	G	A
chr4	106155414	G	A
chr4	106155423	G	T
chr4	106155459	A	T
chr4	106155475	G	A	6.38326e-05
chr4	106155477	G	A
chr4	106155488	A	G
chr4	106155507	C	A
chr4	106155558	T	A
chr4	106155563	C	T	1.44457e-05
chr4	106155568	G	A
chr4	106155574	G	T
chr4	106155582	A	G
chr4	106155588	C	G
chr4	106155588	C	T
chr4	106155589	A	T
chr4	106155623	A	-
chr4	106155632	A	G
chr4	106155637	C	T
chr4	106155644	T	C
chr4	106155651	G	A
chr4	106155660	G	A
chr4	106155661	A	-
chr4	106155668	C	A
chr4	106155676	C	A
chr4	106155677	A	G
chr4	106155697	C	A
chr4	106155714	G	A	0.000141331
chr4	106155727	G	A
chr4	106155757	C	T
chr4	106155763	C	T	3.22789e-05
chr4	106155767	G	A
chr4	106155769	G	T
chr4	106155775	C	T
chr4	106155776	T	C
chr4	106155779	A	-
chr4	106155788	T	C
chr4	106155789	G	A
chr4	106155805	G	T
chr4	106155811	G	A
chr4	106155818	T	C
chr4	106155820	G	T
chr4	106155821	C	T	0.000184422
chr4	106155826	C	T
chr4	106155828	G	T
chr4	106155839	C	T
chr4	106155858	C	A
chr4	106155858	C	T
chr4	106155866	C	A
chr4	106155873	T	C
chr4	106155881	C	T	1.02459e-05
chr4	106155903	G	A	0.000174864
chr4	106155911	C	A
chr4	106155913	G	A
chr4	106155913	G	T
chr4	106155915	G	A
chr4	106155917	A	T
chr4	106155921	C	T
chr4	106155928	G	A	0.000145423
chr4	106155929	C	T
chr4	106155931	C	T
chr4	106155952	C	A
chr4	106155955	C	-
chr4	106155955	C	T
chr4	106155960	G	A
chr4	106155978	T	C	1.22642e-05
chr4	106155986	G	T
chr4	106155991	G	T
chr4	106155992	C	T
chr4	106155997	G	T
chr4	106156018	C	T	6.19132e-06
chr4	106156025	C	T
chr4	106156032	A	G
chr4	106156048	C	T	4.0842e-06
chr4	106156058	A	G
chr4	106156082	T	-
chr4	106156095	C	T
chr4	106156100	C	A
chr4	106156104	T	A
chr4	106156104	T	C
chr4	106156105	G	A
chr4	106156116	C	T
chr4	106156118	T	C	2.22609e-05
chr4	106156127	C	A
chr4	106156130	C	A
chr4	106156132	A	G
chr4	106156139	C	A
chr4	106156140	G	A	0.000304444
chr4	106156144	G	A
chr4	106156148	A	G
chr4	106156150	G	A
chr4	106156155	C	A
chr4	106156169	G	A
chr4	106156175	A	G
chr4	106156179	G	A
chr4	106156193	G	A
chr4	106156197	C	T
chr4	106156201	G	T	4.06941e-06
chr4	106156204	C	T	0.000214211
chr4	106156212	A	-
chr4	106156228	A	C
chr4	106156239	C	T
chr4	106156241	T	C
chr4	106156244	A	G
chr4	106156245	G	A
chr4	106156250	G	T
chr4	106156253	C	T
chr4	106156260	C	T
chr4	106156271	C	T	6.16418e-06
chr4	106156272	C	T
chr4	106156291	C	A
chr4	106156294	C	A
chr4	106156327	C	A
chr4	106156337	C	A
chr4	106156339	C	A
chr4	106156342	G	A
chr4	106156369	A	T
chr4	106156403	A	G
chr4	106156406	A	G
chr4	106156410	C	T
chr4	106156433	T	C
chr4	106156439	G	A
chr4	106156446	G	T
chr4	106156447	A	-
chr4	106156458	T	C
chr4	106156476	T	-
chr4	106156508	G	A
chr4	106156512	C	A	4.07196e-06
chr4	106156519	C	A
chr4	106156520	C	A
chr4	106156525	C	A	6.15906e-06
chr4	106156531	G	A
chr4	106156552	G	A
chr4	106156567	A	G
chr4	106156581	G	A
chr4	106156583	C	T
chr4	106156601	G	A
chr4	106156619	C	T
chr4	106156643	A	G
chr4	106156675	C	A
chr4	106156677	G	A	0.000254124
chr4	106156684	T	A
chr4	106156730	G	A	0.000252035
chr4	106156737	G	A
chr4	106156738	G	A
chr4	106156745	C	A
chr4	106156748	G	A	3.39918e-05
chr4	106156750	G	A	4.06798e-06
chr4	106156758	G	A
chr4	106156759	C	T	3.23018e-05
chr4	106156760	C	A
chr4	106156766	C	T
chr4	106156768	C	A
chr4	106156773	C	A
chr4	106156777	C	A
chr4	106156778	T	C
chr4	106156801	A	-
chr4	106156811	G	A	0.000157862
chr4	106156815	T	C
chr4	106156823	C	A
chr4	106156824	G	A	0.000173518
chr4	106156826	A	G
chr4	106156840	C	T	0.000355831
chr4	106156841	G	T
chr4	106156855	C	T
chr4	106156857	G	T
chr4	106156857	G	-
chr4	106156858	C	T
chr4	106156870	C	T
chr4	106156882	A	G
chr4	106156894	C	T	4.06745e-06
chr4	106156895	A	-
chr4	106156910	A	T
chr4	106156925	C	T
chr4	106156926	C	T
chr4	106156927	A	G
chr4	106156933	C	T
chr4	106156934	C	T
chr4	106156936	G	-
chr4	106156964	A	G
chr4	106156980	G	A
chr4	106156986	C	A
chr4	106156993	C	A
chr4	106157025	G	A
chr4	106157029	C	A
chr4	106157031	A	C
chr4	106157043	C	A	8.1416e-06
chr4	106157054	A	G
chr4	106157065	C	T
chr4	106157067	C	T
chr4	106157110	G	T
chr4	106157119	C	T	0.000252032
chr4	106157124	A	G
chr4	106157145	T	-
chr4	106157145	T	G
chr4	106157158	G	T
chr4	106157186	C	G
chr4	106157188	C	A
chr4	106157193	G	A
chr4	106157195	T	C
chr4	106157200	C	T
chr4	106157202	G	A
chr4	106157222	C	A
chr4	106157228	C	T
chr4	106157233	C	T
chr4	106157234	C	A
chr4	106157244	C	A
chr4	106157251	C	T
chr4	106157256	G	A
chr4	106157257	C	T
chr4	106157260	C	A	4.06997e-06
chr4	106157270	A	G
chr4	106157274	A	G	4.0715e-06
chr4	106157279	C	A
chr4	106157293	C	G	3.24925e-05
chr4	106157298	C	T	9.92087e-05
chr4	106157308	C	T
chr4	106157315	C	T
chr4	106157316	T	-
chr4	106157320	A	G
chr4	106157323	C	T
chr4	106157325	G	T
chr4	106157333	A	G
chr4	106157334	G	A	0.00025414
chr4	106157335	C	T	8.28089e-06
chr4	106157363	A	G
chr4	106157370	C	T	4.08033e-06
chr4	106157385	C	A	8.23974e-06
chr4	106157385	C	T
chr4	106157387	C	T
chr4	106157393	G	T
chr4	106157413	G	T
chr4	106157414	A	C
chr4	106157415	A	C
chr4	106157467	C	A
chr4	106157473	T	C
chr4	106157479	T	C
chr4	106157485	G	A	1.62815e-05
chr4	106157489	T	C
chr4	106157491	G	A	6.23031e-06
chr4	106157553	T	C
chr4	106157561	A	T
chr4	106157564	C	T
chr4	106157567	T	C
chr4	106157577	T	C
chr4	106157592	G	T
chr4	106157600	G	A	6.20256e-06
chr4	106157601	T	C
chr4	106157612	C	T
chr4	106157652	T	C
chr4	106157678	A	-
chr4	106157691	C	A
chr4	106157704	C	-
chr4	106157724	G	A
chr4	106157744	G	T
chr4	106157776	G	T
chr4	106157788	C	T
chr4	106157790	G	T
chr4	106157821	G	T
chr4	106157834	C	T	9.74163e-05
chr4	106157836	C	T	4.07588e-06
chr4	106157841	T	C
chr4	106157842	G	T
chr4	106157843	C	T
chr4	106157845	C	T	0.00017078
chr4	106157858	T	C
chr4	106157873	C	A
chr4	106157879	T	-
chr4	106157890	C	A
chr4	106157898	G	A
chr4	106157910	C	A
chr4	106157911	A	G
chr4	106157914	C	A
chr4	106157914	C	T	0.0005
chr4	106157923	C	-
chr4	106157925	C	A
chr4	106157939	A	-
chr4	106157943	G	A
chr4	106157977	C	T	0.000254125
chr4	106157997	G	A
chr4	106158003	C	T	0.0001473
chr4	106158003	C	A
chr4	106158006	A	T
chr4	106158010	G	T	0.0005
chr4	106158012	G	T
chr4	106158088	C	A
chr4	106158100	A	-
chr4	106158109	A	-
chr4	106158114	G	A	0.0005
chr4	106158139	G	A
chr4	106158140	C	A
chr4	106158144	C	A
chr4	106158154	G	T
chr4	106158156	G	A
chr4	106158164	A	G
chr4	106158167	G	A
chr4	106158171	C	T
chr4	106158185	A	G
chr4	106158199	C	T	4.07398e-06
chr4	106158200	A	C
chr4	106158201	G	T
chr4	106158207	C	T	0.000154111
chr4	106158208	G	A	0.000180146
chr4	106158213	G	T
chr4	106158215	C	T	0.00190015
chr4	106158222	T	C
chr4	106158225	C	T	1.48698e-05
chr4	106158229	A	T
chr4	106158232	G	T	0.000170776
chr4	106158239	C	T
chr4	106158250	C	-
chr4	106158276	A	G
chr4	106158278	G	A
chr4	106158289	G	A
chr4	106158295	A	G
chr4	106158296	C	T
chr4	106158313	G	A
chr4	106158314	C	A
chr4	106158316	G	A
chr4	106158321	T	C
chr4	106158326	G	A
chr4	106158327	C	T
chr4	106158337	G	T
chr4	106158370	A	G
chr4	106158371	C	T
chr4	106158372	A	T
chr4	106158373	C	T
chr4	106158379	A	-
chr4	106158392	C	T
chr4	106158401	T	C
chr4	106158422	C	T
chr4	106158423	T	-
chr4	106158424	T	C
chr4	106158459	G	A
chr4	106158515	G	A
chr4	106158527	C	A
chr4	106158529	G	T
chr4	106158541	G	A	7.3299e-05
chr4	106162497	G	A	0.000253459
chr4	106162514	A	G	6.92588e-06
chr4	106162525	T	C
chr4	106162559	C	A
chr4	106162572	A	G
chr4	106163978	G	T
chr4	106164000	G	A
chr4	106164041	G	C
chr4	106164042	T	C
chr4	106164047	A	G
chr4	106164049	G	A	8.39905e-05
chr4	106164713	G	T
chr4	106164722	C	T	0.000179684
chr4	106164724	C	T
chr4	106164729	G	T
chr4	106164733	C	T	0.000253367
chr4	106164738	A	G
chr4	106164744	C	T
chr4	106164760	C	T
chr4	106164765	T	-
chr4	106164767	T	C	0.000253333
chr4	106164772	C	T	0.000187696
chr4	106164772	C	G
chr4	106164773	G	T
chr4	106164779	G	A	0.00034984
chr4	106164781	G	T
chr4	106164826	G	A
chr4	106164835	G	A
chr4	106164840	C	A
chr4	106164841	C	T
chr4	106164843	G	A	0.00018626
chr4	106164853	G	A
chr4	106164862	C	A
chr4	106164913	C	T	0.000256623
chr4	106164913	C	A
chr4	106164916	C	T	0.000266149
chr4	106164917	G	T
chr4	106164931	G	T	0.0005
chr4	106164934	G	T
chr4	106164938	A	G
chr4	106164940	G	T
chr4	106164952	G	T
chr4	106164968	C	T	5.1054e-05
chr4	106164987	C	T
chr4	106164988	C	T
chr4	106165000	G	A
chr4	106180773	C	A
chr4	106180785	C	T	0.000604054
chr4	106180786	G	A	0.000266484
chr4	106180787	C	T
chr4	106180788	C	A
chr4	106180790	G	A	0.000253293
chr4	106180790	G	T	0.0005
chr4	106180794	G	A
chr4	106180802	A	G
chr4	106180805	C	T
chr4	106180830	T	-
chr4	106180873	G	T
chr4	106180875	C	T	0.000119237
chr4	106180887	C	T
chr4	106180898	T	C
chr4	106180901	A	T
chr4	106180903	C	T
chr4	106180905	G	T
chr4	106180906	C	T	0.0005
chr4	106180909	G	T
chr4	106180911	G	T
chr4	106180920	A	G
chr4	106180927	G	T
chr4	106182915	G	A	0.0005
chr4	106182927	G	A
chr4	106182932	C	T
chr4	106182933	T	C
chr4	106182940	C	T
chr4	106182940	C	A
chr4	106182941	A	-
chr4	106182946	C	T
chr4	106182951	C	T
chr4	106182955	C	T
chr4	106182957	T	C
chr4	106182964	C	T
chr4	106182965	C	A
chr4	106182973	A	G
chr4	106182979	C	A
chr4	106182982	G	A
chr4	106182983	C	A
chr4	106182988	G	A	0.0005
chr4	106183003	C	T	0.000253367
chr4	106183004	A	G
chr4	106183005	G	A
chr4	106183024	T	G
chr4	106190714	G	T
chr4	106190714	G	A
chr4	106190718	A	T
chr4	106190739	C	T	3.56588e-05
chr4	106190747	C	A
chr4	106190749	C	T
chr4	106190753	C	T	3.07711e-05
chr4	106190769	T	C
chr4	106190776	G	A	0.0005
chr4	106190790	A	G	3.22831e-05
chr4	106190839	G	A
chr4	106190857	G	A
chr4	106190858	C	A
chr4	106190864	C	T
chr4	106190866	C	A
chr4	106190872	G	A
chr4	106190878	C	T
chr4	106190879	A	G
chr4	106190880	C	A
chr4	106190887	C	T
chr4	106190897	G	A
chr4	106190898	C	T
chr4	106190914	G	A
chr4	106190916	T	C
chr4	106193710	T	C
chr4	106193722	T	C
chr4	106193725	G	A
chr4	106193733	A	G
chr4	106193735	T	C
chr4	106193747	T	C	0.0005
chr4	106193748	C	T	0.000260367
chr4	106193761	G	T
chr4	106193766	C	T
chr4	106193766	C	A
chr4	106193780	G	A
chr4	106193786	C	T	0.000183689
chr4	106193792	G	C
chr4	106193823	T	-
chr4	106193839	C	A
chr4	106193843	G	A
chr4	106193850	A	-
chr4	106193857	G	A	0.000256598
chr4	106193860	G	A
chr4	106193866	C	T	0.000194499
chr4	106193874	G	A	3.22893e-05
chr4	106193888	T	C
chr4	106193889	C	T	6.60912e-06
chr4	106193890	G	A	0.000190405
chr4	106193891	G	A
chr4	106193894	A	-
chr4	106193930	C	T
chr4	106193931	C	G
chr4	106193931	C	T	0.000253318
chr4	106193945	A	-
chr4	106193951	C	T
chr4	106193952	A	G	0.0005
chr4	106193962	C	T
chr4	106193965	C	T
chr4	106194000	A	-
chr4	106194019	C	A	0.0005
chr4	106194022	C	T
chr4	106194023	C	T
chr4	106194031	G	A	6.27855e-05
chr4	106194045	G	A
chr4	106194046	A	-
chr4	106194069	T	C
chr4	106194091	A	G
chr4	106196213	C	T	0.000244969
chr4	106196214	G	A	3.84875e-05
chr4	106196216	C	A
chr4	106196221	A	G
chr4	106196226	C	A	3.68828e-05
chr4	106196226	C	T	0.000253581
chr4	106196233	G	A
chr4	106196235	A	G
chr4	106196237	C	A
chr4	106196249	C	-
chr4	106196250	C	A
chr4	106196252	C	A
chr4	106196259	T	C	6.64514e-06
chr4	106196262	A	G
chr4	106196267	C	A
chr4	106196270	C	A
chr4	106196275	A	G
chr4	106196278	G	A
chr4	106196279	C	-
chr4	106196280	C	A
chr4	106196285	C	T
chr4	106196300	C	-
chr4	106196301	A	-
chr4	106196302	G	-
chr4	106196303	C	T
chr4	106196306	C	T
chr4	106196309	C	T	0.0005
chr4	106196312	C	A
chr4	106196312	C	T	0.000942874
chr4	106196314	A	G
chr4	106196319	A	G
chr4	106196324	C	T
chr4	106196336	G	A
chr4	106196345	T	C
chr4	106196355	C	T
chr4	106196361	C	T
chr4	106196362	C	T
chr4	106196363	A	C
chr4	106196364	C	T
chr4	106196365	C	T	6.53544e-06
chr4	106196379	G	T
chr4	106196380	A	G
chr4	106196381	C	T	0.000201224
chr4	106196416	A	T
chr4	106196419	C	A
chr4	106196431	C	A
chr4	106196443	C	G
chr4	106196448	C	A
chr4	106196466	C	T	0.00013224
chr4	106196529	T	A
chr4	106196543	A	G
chr4	106196554	A	G
chr4	106196558	T	C
chr4	106196559	A	G
chr4	106196562	A	G	1.32445e-05
chr4	106196564	T	C
chr4	106196565	G	T
chr4	106196621	C	A
chr4	106196631	C	A
chr4	106196631	C	T	0.000239064
chr4	106196632	G	A	0.000197483
chr4	106196634	T	C
chr4	106196670	C	A
chr4	106196677	C	A
chr4	106196687	C	A
chr4	106196688	C	A
chr4	106196718	G	T
chr4	106196725	C	T	0.000294174
chr4	106196727	A	G
chr4	106196731	T	-
chr4	106196742	A	G	3.22831e-05
chr4	106196746	C	T	6.59639e-06
chr4	106196757	G	A	0.000159891
chr4	106196762	C	+
chr4	106196763	A	-
chr4	106196770	G	T	0.0005
chr4	106196772	A	G
chr4	106196778	A	G	3.22893e-05
chr4	106196780	G	T
chr4	106196801	A	-
chr4	106196829	T	C
chr4	106196830	G	A
chr4	106196834	C	T	0.0100912
chr4	106196839	T	C
chr4	106196842	C	A
chr4	106196844	C	A
chr4	106196845	T	-
chr4	106196846	C	-
chr4	106196847	A	-
chr4	106196848	T	-
chr4	106196849	G	-
chr4	106196850	A	-
chr4	106196851	G	-
chr4	106196851	G	T
chr4	106196852	A	-
chr4	106196853	T	-
chr4	106196854	G	-
chr4	106196855	G	-
chr4	106196856	A	-
chr4	106196857	T	-
chr4	106196858	G	-
chr4	106196859	G	-
chr4	106196860	C	-
chr4	106196860	C	T
chr4	106196861	C	A
chr4	106196861	C	-
chr4	106196862	A	-
chr4	106196863	C	-
chr4	106196864	T	-
chr4	106196865	T	-
chr4	106196866	C	-
chr4	106196867	A	-
chr4	106196868	T	-
chr4	106196869	G	A
chr4	106196873	G	A	6.60511e-06
chr4	106196874	C	-
chr4	106196875	C	-
chr4	106196875	C	A	6.60406e-06
chr4	106196876	A	-
chr4	106196877	C	-
chr4	106196878	C	-
chr4	106196879	T	C
chr4	106196882	A	T
chr4	106196883	G	-
chr4	106196884	A	T
chr4	106196886	T	C
chr4	106196888	C	A
chr4	106196889	C	A
chr4	106196901	G	A
chr4	106196930	G	A
chr4	106196936	C	A
chr4	106196946	C	A
chr4	106196947	T	A
chr4	106196949	A	G
chr4	106196951	A	G	0.317817
chr4	106196955	T	A
chr4	106196963	T	A
chr4	106196973	C	A
chr4	106196977	G	A	0.000247029
chr4	106196980	C	T
chr4	106196983	G	A
chr4	106196989	C	A
chr4	106196991	G	A
chr4	106196992	C	T
chr4	106196997	T	A
chr4	106197015	A	-
chr4	106197039	C	G
chr4	106197043	C	-
chr4	106197055	G	A
chr4	106197055	G	+
chr4	106197056	T	+
chr4	106197056	T	-
chr4	106197057	T	C
chr4	106197057	T	+
chr4	106197057	T	-
chr4	106197058	A	-
chr4	106197058	A	T
chr4	106197058	A	+
chr4	106197059	T	-
chr4	106197060	C	-
chr4	106197061	A	G
chr4	106197061	A	-
chr4	106197062	A	-
chr4	106197063	A	-
chr4	106197064	G	-
chr4	106197065	A	-
chr4	106197066	T	+
chr4	106197066	T	-
chr4	106197071	C	-
chr4	106197076	T	C
chr4	106197082	C	A
chr4	106197089	A	G
chr4	106197143	G	T
chr4	106197144	A	-
chr4	106197158	G	A
chr4	106197158	G	T
chr4	106197161	C	A
chr4	106197166	C	T
chr4	106197168	A	T
chr4	106197169	G	A
chr4	106197182	G	T
chr4	106197189	A	G
chr4	106197196	C	T	0.000196651
chr4	106197208	G	A	0.000253325
chr4	106197215	A	G
chr4	106197216	G	T
chr4	106197236	C	A
chr4	106197245	G	-
chr4	106197245	G	A	0.0005
chr4	106197246	G	A
chr4	106197251	G	A
chr4	106197254	G	A
chr4	106197255	C	T
chr4	106197256	C	T	0.000189023
chr4	106197257	G	A	4.71654e-05
chr4	106197260	G	A
chr4	106197261	C	T
chr4	106197263	C	A
chr4	106197273	G	A
chr4	106197274	G	A
chr4	106197277	A	T
chr4	106197283	C	A
chr4	106197287	G	A
chr4	106197300	G	A
chr4	106197308	C	A
chr4	106197364	C	T	0.000266145
chr4	106197376	G	T
chr4	106197383	A	C
chr4	106197394	G	A
chr4	106197401	C	T	0.000199681
chr4	106197411	C	T
chr4	106197416	T	C
chr4	106197418	G	T
chr4	106197444	G	A	6.62489e-06
chr4	106197456	A	G
chr4	106197462	G	A
chr4	106197464	G	A
chr4	106197506	A	-
chr4	106197518	C	A
chr4	106197519	G	A	5.17549e-05
chr4	106197524	C	T
chr4	106197529	T	C	3.22893e-05
chr4	106197534	C	A
chr4	106197536	C	A
chr4	106197543	C	A
chr4	106197563	C	T	0.000168545
chr4	106197583	C	T	1.31337e-05
chr4	106197589	G	T
chr4	106197595	G	T
chr4	106197598	C	T
chr4	106197599	G	A	0.000135974
chr4	106197599	G	T	6.57696e-06
chr4	106197601	G	T
chr4	106197605	A	G
chr4	106197644	C	T	0.000221734
chr4	106197663	A	G
chr5	170837497	T	G
chr5	170837514	T	-
chr5	170837515	T	-
chr5	170837516	T	-
chr5	170837527	C	-
chr5	170837538	A	G
chr5	170837541	A	+
chr5	170837546	T	+
chr5	170837547	G	+
chr5	170837564	C	G	4.6809e-06
chr5	170837579	T	A
chr5	170837604	C	T	6.25712e-05
chr5	170837619	C	G
chr7	140453094	G	C
chr7	140453115	G	A
chr7	140453125	A	G
chr7	140453128	G	A
chr7	140453155	C	T
chr7	140453169	G	A
chr7	140453198	G	A
chr7	140453203	A	G	0.000189946
chr7	140453211	A	G
chr7	148504757	C	T
chr7	148504769	A	G
chr7	148504779	G	-
chr7	148504781	G	A
chr7	148504800	T	C
chr7	148504824	G	A	6.21866e-05
chr7	148504834	C	T
chr7	148504841	C	T
chr7	148504845	C	A
chr7	148504861	A	G
chr7	148506130	T	C
chr7	148506142	C	T
chr7	148506150	G	T
chr7	148506180	C	T
chr7	148506185	C	T	1.48602e-05
chr7	148506193	T	C
chr7	148506208	G	A
chr7	148506209	C	T
chr7	148506222	C	T	6.14894e-06
chr7	148506227	G	T	4.06101e-06
chr7	148506233	C	T	4.06091e-06
chr7	148506234	G	T
chr7	148506254	A	G
chr7	148506255	G	T
chr7	148506428	G	A	0.0005
chr7	148506435	T	G
chr7	148506437	G	A
chr7	148506438	C	A
chr7	148506443	C	A
chr7	148506444	G	A
chr7	148506445	A	G
chr7	148506453	T	C
chr7	148506454	A	G
chr7	148506462	G	A
chr7	148506463	G	A	2.02082e-05
chr7	148506464	G	A
chr7	148506470	T	A
chr7	148506472	C	A
chr7	148506485	A	T
chr7	148506491	A	-
chr7	148506496	A	G	0.0005
chr7	148506496	A	T
chr7	148507413	T	C
chr7	148507414	C	A
chr7	148507414	C	T
chr7	148507450	G	A
chr7	148507475	C	T
chr7	148507476	C	A
chr7	148507499	G	T
chr7	148507532	T	C
chr7	148507533	T	C
chr7	148508713	T	C
chr7	148508744	A	+
chr7	148508752	G	A
chr7	148508755	C	T
chr7	148508763	T	C
chr7	148508768	A	G	0.000178782
chr7	148508788	C	T
chr7	148508791	C	T
chr7	148508792	A	G
chr7	148508813	C	T
chr7	148508832	C	T	4.18978e-06
chr7	148508833	A	G	0.673934
chr7	148508837	C	T
chr7	148508838	A	G
chr7	148511026	C	A	6.42807e-06
chr7	148511032	G	T
chr7	148511035	G	T
chr7	148511045	G	T
chr7	148511046	C	T
chr7	148511051	C	+
chr7	148511056	T	C
chr7	148511056	T	A
chr7	148511058	G	A
chr7	148511060	G	T
chr7	148511062	C	T
chr7	148511063	C	T
chr7	148511064	C	T	0.000178018
chr7	148511065	G	T
chr7	148511066	C	T
chr7	148511075	G	A	4.06659e-06
chr7	148511077	A	G
chr7	148511085	C	T
chr7	148511092	C	T
chr7	148511093	A	+
chr7	148511094	T	-
chr7	148511100	C	T
chr7	148511104	C	T
chr7	148511110	G	A
chr7	148511112	T	C
chr7	148511116	C	T	0.000212337
chr7	148511118	G	T
chr7	148511118	G	A
chr7	148511145	T	C
chr7	148511148	C	T
chr7	148511155	G	A
chr7	148511161	C	A
chr7	148511163	A	G
chr7	148511165	G	A
chr7	148511169	C	A
chr7	148511171	C	A	4.06346e-06
chr7	148511172	G	A
chr7	148511177	C	A
chr7	148511186	G	A	4.06749e-06
chr7	148511196	G	A	4.07674e-06
chr7	148511204	G	A
chr7	148511206	G	A
chr7	148511207	G	A	6.17102e-06
chr7	148511211	C	A
chr7	148511211	C	T
chr7	148511214	G	A
chr7	148511220	C	A
chr7	148511221	G	A	0.000266147
chr7	148511245	T	G
chr7	148511979	A	C
chr7	148511985	A	G	8.2637e-06
chr7	148512005	C	T
chr7	148512011	G	T
chr7	148512036	A	G
chr7	148512043	T	G
chr7	148512061	G	T
chr7	148512064	C	T	1.23106e-05
chr7	148512065	G	A
chr7	148512068	C	T
chr7	148512078	G	T
chr7	148512079	C	T
chr7	148512081	G	A
chr7	148512082	C	T
chr7	148512083	C	T
chr7	148512090	G	T
chr7	148512091	A	G	4.06154e-06
chr7	148512093	C	A
chr7	148512093	C	T
chr7	148512102	G	T
chr7	148512555	G	T	3.77424e-05
chr7	148512586	A	G	4.06141e-06
chr7	148512623	G	T
chr7	148512675	C	T	7.20519e-05
chr7	148516672	A	G
chr7	148516674	G	A
chr7	148516675	C	T
chr7	148516687	C	G
chr7	148516705	G	T
chr7	148516725	T	C
chr7	148516729	G	A
chr7	148516734	G	T
chr7	148516745	C	T
chr7	148516749	C	T
chr7	148516751	C	T
chr7	148516767	G	T
chr7	148516780	C	T
chr7	148523543	T	C
chr7	148523544	A	G
chr7	148523551	T	C
chr7	148523556	C	A
chr7	148523560	C	T
chr7	148523562	A	G
chr7	148523590	C	T
chr7	148523594	T	A
chr7	148523596	C	T
chr7	148523610	A	G
chr7	148523618	G	T
chr7	148523633	T	A
chr7	148523636	G	T	6.17349e-06
chr7	148523647	G	A
chr7	148523669	G	A	3.22893e-05
chr7	148523671	G	A
chr7	148523684	G	A
chr7	148523688	T	C
chr7	148523691	G	A	0.000254139
chr7	148523692	C	T
chr7	148523694	T	C
chr7	148523696	G	A
chr7	148523697	G	A
chr7	148523709	G	A	4.67194e-06
chr7	148523718	T	C
chr7	148523729	C	A	5.44081e-06
chr7	148523732	T	C
chr7	148523735	C	-
chr7	148523736	C	A
chr7	148523771	C	A
chr7	148523784	A	T
chr7	148523784	A	G
chr7	148526827	C	T
chr7	148526828	C	T
chr7	148526829	C	T
chr7	148526830	G	A	0.00024496
chr7	148526830	G	T
chr7	148526838	T	C
chr7	148526842	A	G
chr7	148526842	A	-
chr7	148526865	C	T
chr7	148526886	C	T
chr7	148526887	T	C
chr7	148526888	A	G
chr7	148526902	C	T
chr7	148526927	G	T
chr7	148526930	T	C
chr8	117864788	C	T
chr8	117864792	A	G
chr8	117864799	C	T	0.000177655
chr8	117864800	G	A	0.000252052
chr8	117864806	G	+
chr8	117864810	C	A
chr8	117864813	C	T
chr8	117864844	T	-
chr8	117864886	C	-
chr8	117864887	C	-
chr8	117864891	T	-
chr8	117866502	C	T
chr8	117866506	A	G
chr8	117866511	C	A
chr8	117866518	G	A
chr8	117866519	G	A
chr8	117866543	C	A
chr8	117866546	C	A
chr8	117866573	T	-
chr8	117866573	T	G
chr8	117866574	G	-
chr8	117866575	G	A
chr8	117866575	G	-
chr8	117866577	G	A
chr8	117866582	G	A
chr8	117866584	G	A
chr8	117866585	C	T
chr8	117866592	C	A
chr8	117866629	G	T
chr8	117866630	C	T
chr8	117866633	T	C
chr8	117866643	G	A
chr8	117866655	T	+
chr8	117866664	G	A
chr8	117866666	C	T
chr8	117866670	A	G
chr8	117866675	G	T
chr8	117866676	C	T	6.15716e-06
chr8	117866678	T	C
chr8	117866680	C	T
chr8	117866686	C	T
chr8	117866688	C	T
chr8	117866694	T	-
chr8	117866707	A	G
chr8	117866708	C	T
chr8	117868392	T	C
chr8	117868399	G	T
chr8	117868410	A	T
chr8	117868418	A	C
chr8	117868419	G	C
chr8	117868421	C	T
chr8	117868428	G	A
chr8	117868451	A	T
chr8	117868455	A	C
chr8	117868456	G	A
chr8	117868469	A	C
chr8	117868508	A	C
chr8	117868518	G	C
chr8	117868519	G	C
chr8	117868523	A	C	0.00143571
chr9	5069948	A	G
chr9	5069952	C	T	0.000134871
chr9	5069961	T	C
chr9	5069973	C	T	9.48864e-05
chr9	5069981	C	T
chr9	5069983	A	G
chr9	5069988	T	C
chr9	5069992	G	A
chr9	5069993	A	G
chr9	5069994	G	T
chr9	5069996	C	T
chr9	5070000	C	T	6.35579e-06
chr9	5070005	A	C
chr9	5070067	A	G
chr9	5070071	A	C	1.34211e-05
chr9	5073737	C	A
chr9	5073750	T	-
chr9	5073751	T	C
chr9	5073769	T	C
chr9	5073770	G	A
chr9	5073773	T	C
chr9	5073774	G	A
chr9	5073776	G	A
chr9	5073777	G	A
chr9	5073782	G	A	8.21963e-06
chr9	5073799	C	A
chr9	5073801	G	A
chr9	5073802	G	A
chr9	5073807	C	A
chr9	5073813	C	T
chr9	5073824	G	A
chr9	5073831	T	-
chr9	5073846	A	G
chr9	5073856	T	C
chr9	5073857	T	C
chr9	5073857	T	G
chr10	112350169	G	A
chr10	112350172	C	A	4.06481e-06
chr10	112350180	A	G
chr10	112350219	G	A	8.12638e-06
chr10	112350223	A	-
chr10	112350238	G	A
chr10	112350246	A	-
chr10	112350302	A	G
chr10	112350307	C	T	0.000172126
chr10	112350308	G	T
chr10	112350330	G	T
chr10	112350337	G	T
chr10	112350353	T	C	4.07352e-06
chr10	112350364	G	T
chr10	112350364	G	A
chr10	112350728	T	C
chr10	112350731	T	G
chr10	112350760	A	G
chr10	112350768	G	C
chr10	112350780	G	A
chr10	112350787	C	A
chr10	112350800	G	A
chr10	112350830	G	A
chr10	112350834	A	G
chr10	112350865	G	A
chr10	112350874	C	T
chr10	112350881	T	C
chr10	112350882	G	A
chr10	112350883	A	-
chr10	112350883	A	G
chr10	112350890	T	C
chr10	112350903	G	T
chr10	112350919	C	T
chr10	112350943	C	T
chr10	112350960	G	T
chr10	112352814	C	A
chr10	112352827	T	C
chr10	112352839	T	C
chr10	112352858	A	G
chr10	112352869	C	A
chr10	112352878	C	A
chr10	112352883	C	T
chr10	112352887	C	A
chr10	112352900	G	-
chr10	112352907	C	A
chr10	112352948	C	T
chr10	112353008	A	G
chr10	112353023	A	G	6.27414e-06
chr10	112356160	C	T
chr10	112356162	A	G
chr10	112356168	G	A
chr10	112356175	G	A
chr10	112356216	G	A
chr10	112356241	A	-
chr10	112356245	G	A
chr10	112356247	A	G
chr10	112356266	C	A
chr10	112356271	A	G
chr11	32413514	G	A
chr11	32413555	G	A	3.23102e-05
chr11	32413566	G	C
chr11	32413632	A	G
chr11	32414183	T	C
chr11	32414186	C	T
chr11	32414198	G	T
chr11	32414208	A	G
chr11	32414212	C	T
chr11	32414218	G	T
chr11	32414219	T	C
chr11	32414225	T	G	4.06111e-06
chr11	32414228	G	A	4.06114e-06
chr11	32414240	C	T
chr11	32414243	G	T
chr11	32414245	C	T
chr11	32414247	G	T
chr11	32414251	G	T
chr11	32414254	A	-
chr11	32414266	C	T
chr11	32414267	A	G
chr11	32414270	G	T
chr11	32414285	C	T	4.06108e-06
chr11	32414308	G	T
chr11	32417793	G	A
chr11	32417798	C	T
chr11	32417862	C	T	0.0005
chr11	32417881	A	C
chr11	32417885	G	T
chr11	32417907	G	A
chr11	32417914	G	A	8.18298e-06
chr11	32417925	G	A	0.000266146
chr11	32417944	G	A	3.22831e-05
chr11	32417945	T	C	0.188401
chr11	32417957	C	T
chr11	32417964	A	G
chr11	32417990	C	T
chr11	32418008	G	A	0.000199681
chr11	32421495	T	C
chr11	32421505	T	C
chr11	32421515	G	A	0.000252031
chr11	32421520	T	C
chr11	32421530	G	A
chr11	32421542	G	A
chr11	32421569	G	A	0.00013924
chr11	32421581	T	C
chr11	32421582	G	A
chr11	32421584	G	A
chr11	32421593	G	A
chr11	32421594	C	T
chr11	32421598	C	A
chr11	32421600	C	A
chr11	32421600	C	+
chr11	119148859	A	+
chr11	119148867	T	C
chr11	119148876	G	A	4.0852e-06
chr11	119148885	G	A
chr11	119148887	A	G
chr11	119148900	A	G
chr11	119148904	G	A
chr11	119148909	A	G
chr11	119148914	C	A
chr11	119148924	A	-
chr11	119148937	A	-
chr11	119148962	G	T
chr11	119148963	C	T
chr11	119148967	G	A
chr11	119148972	C	T
chr11	119148975	C	T
chr11	119148976	T	C
chr11	119148981	T	C
chr11	119148989	C	T	0.000252031
chr11	119149000	C	T
chr11	119149009	T	C
chr11	119149011	C	T	0.000498042
chr11	119149012	G	A	0.000191197
chr11	119149018	A	G
chr11	119149021	C	T
chr11	119149024	C	T	0.000138188
chr11	119149044	A	G
chr11	119149214	C	A
chr11	119149236	G	T
chr11	119149237	C	A	6.14938e-06
chr11	119149241	C	-
chr11	119149248	G	A	4.06237e-06
chr11	119149249	C	T
chr11	119149251	G	A	0.000151442
chr11	119149254	G	A
chr11	119149256	G	A
chr11	119149280	G	A	0.0005
chr11	119149282	G	A
chr11	119149286	G	A
chr11	119149289	C	T
chr11	119149291	G	A	0.000663978
chr11	119149301	A	G
chr11	119149304	G	A
chr11	119149310	G	C
chr11	119149316	C	T
chr12	25378548	C	T
chr12	25378553	T	C
chr12	25378587	A	G	0.000178974
chr12	25378597	G	T
chr12	25378597	G	A
chr12	25378610	C	T	4.0662e-06
chr12	25378610	C	A	3.23541e-05
chr12	25378629	T	C
chr12	25378632	A	G
chr12	25378636	G	T
chr12	25378644	A	G
chr12	25380250	G	T
chr12	25380258	A	G
chr12	25380261	G	A
chr12	25380273	T	C
chr12	25380277	G	T
chr12	25380279	C	T
chr12	25380281	T	C
chr12	25380289	C	T
chr12	25380290	G	T
chr12	25380291	A	T
chr12	25380304	G	T
chr12	25380320	A	T
chr12	25380325	C	T
chr12	25398189	A	C
chr12	25398219	G	T
chr12	25398228	C	T
chr12	25398232	C	T
chr12	25398241	A	+
chr12	25398252	G	T
chr12	25398253	C	T
chr12	25398255	G	T
chr12	25398259	C	T	0.000613367
chr12	25398266	G	A
chr12	25398279	C	T	0.000180697
chr12	25398280	G	T
chr12	25398312	C	A
chr12	112888114	T	C
chr12	112888184	G	T
chr12	112888237	C	T
chr12	112910766	T	C
chr12	112910785	G	A	7.62204e-05
chr12	112910786	A	-
chr12	112910789	A	C
chr12	112910796	C	A
chr12	112910804	A	T
chr12	112910805	G	A	4.19259e-05
chr12	112910812	A	G
chr12	112910834	C	A
chr12	112915435	G	C
chr12	112915465	C	T
chr12	112915480	C	T	0.000510005
chr12	112915481	G	A	4.04748e-05
chr12	112915484	G	-
chr12	112915487	G	A
chr12	112915490	C	T
chr12	112915491	C	T
chr12	112915496	G	T
chr12	112915499	C	T
chr12	112915508	G	T
chr12	112915520	G	A
chr12	112915521	C	T
chr12	112915545	C	T
chr12	112926231	G	T	0.0005
chr12	112926239	G	T
chr12	112926243	G	T	6.15118e-06
chr12	112926257	G	T
chr12	112926259	C	T
chr12	112926260	C	T
chr12	112926261	G	A
chr12	112926266	G	T
chr12	112926272	T	C
chr12	112926274	C	T
chr12	112926284	G	A
chr12	112926297	A	T
chr12	112926310	G	T
chr12	112926314	G	T
chr12	112926326	G	T
chr12	112926329	G	T
chr12	112926331	G	A
chr12	112926333	A	G
chr12	112926339	C	T	2.16731e-05
chr12	112926342	C	T	5.1727e-05
chr12	112926839	G	A
chr12	112926848	G	A	0.000143279
chr12	112926852	C	A
chr12	112926854	A	-
chr12	112926869	G	A
chr12	112926871	G	-
chr12	112926872	C	T	4.06058e-06
chr12	112926873	G	A
chr12	112926878	C	A
chr12	112926889	G	A
chr12	112926892	G	A	4.06062e-06
chr12	112926908	C	A
chr12	112926931	G	A	2.45467e-05
chr12	112926936	A	G
chr12	112926940	T	C
chr12	112926957	A	G
chr13	28592585	T	C
chr13	28592592	T	-
chr13	28592594	G	T
chr13	28592595	C	T
chr13	28592598	C	A
chr13	28592600	T	C
chr13	28592610	C	A
chr13	28592624	T	C
chr13	28592648	C	A
chr13	28592653	C	A
chr13	28592655	A	G
chr13	28592662	C	A
chr13	28592675	C	A
chr13	28592679	C	A
chr13	28592681	C	A
chr13	28592682	G	A	7.80512e-05
chr13	28592693	G	A
chr13	28592697	G	A	0.000153652
chr13	28602317	G	T
chr13	28602321	G	A
chr13	28602326	C	T	4.07468e-06
chr13	28602329	G	A	0.000297274
chr13	28602332	C	A
chr13	28602335	A	G
chr13	28602345	C	A
chr13	28602346	A	G
chr13	28602351	T	C
chr13	28602354	C	T
chr13	28602355	G	A	0.000208107
chr13	28602358	G	A
chr13	28602370	G	A	1.21965e-05
chr13	28602379	C	A
chr13	28602391	C	T	0.0005
chr13	28602400	C	A
chr13	28602404	C	A
chr13	28602421	T	-
chr13	28602428	G	A
chr13	28602429	T	C
chr13	28602432	A	G
chr13	28608014	T	C	4.066e-06
chr13	28608019	T	A
chr13	28608023	C	T
chr13	28608039	C	T	2.04786e-05
chr13	28608041	G	A
chr13	28608046	C	T
chr13	28608067	G	T
chr13	28608068	C	T	6.14897e-06
chr13	28608075	C	T
chr13	28608081	C	T	6.14895e-06
chr13	28608087	C	T	4.06108e-06
chr13	28608100	T	C
chr13	28608102	C	G
chr13	28608128	C	T
chr13	28608135	A	G
chr13	28608203	C	G
chr13	28608223	C	T	0.0005
chr13	28608310	G	A	8.21953e-05
chr13	28608346	A	G
chr13	28608425	C	A	4.06388e-06
chr13	28608474	G	A	0.000150369
chr13	28608483	G	A
chr13	28608516	G	A	1.43335e-05
chr13	28608528	G	A
chr13	28608546	T	G
chr13	28609608	A	T
chr13	28609614	C	A	0.0005
chr13	28609620	C	A	0.000254251
chr13	28609625	G	A	4.13401e-06
chr13	28609631	C	T
chr13	28609634	G	A
chr13	28609643	A	-
chr13	28609645	A	G
chr13	28609651	C	A
chr13	28609652	G	A	0.000203091
chr13	28609655	T	C
chr13	28609659	A	G
chr13	28609661	G	T
chr13	28609663	T	C
chr13	28609670	A	G
chr13	28609679	T	C
chr13	28609682	G	A
chr13	28609683	C	T
chr13	28609690	C	A	7.06603e-05
chr13	28609694	A	G
chr13	28609697	A	G
chr13	28609698	G	A
chr13	28609699	G	A
chr13	28609704	C	T
chr13	28609727	A	-
chr13	28609739	G	A	8.181e-06
chr13	28609756	C	A
chr13	28609778	T	-
chr13	28609802	T	-
chr13	28609803	C	-
chr13	28609814	A	-
chr13	28609825	A	G	0.670063
chr13	28609839	A	G
chr13	28609846	A	T	0.644359
chr13	28610118	G	A
chr13	28610140	C	A	2.9731e-05
chr13	28610141	G	A	0.000211545
chr13	28610141	G	T
chr13	28610143	C	A
chr13	28610153	G	A	0.000585944
chr13	28610155	T	C	1.63772e-05
chr13	28610166	G	A
chr13	28610179	C	A
chr13	28610181	C	A
chr13	28610183	A	G	0.69716
chr15	90631768	T	G
chr15	90631775	G	A	0.000106322
chr15	90631778	G	A
chr15	90631779	G	A
chr15	90631779	G	T
chr15	90631790	C	A
chr15	90631801	C	A
chr15	90631809	C	A
chr15	90631810	C	A
chr15	90631825	G	A
chr15	90631844	A	G	6.14928e-06
chr15	90631861	C	A
chr15	90631905	C	A
chr15	90631914	C	A
chr15	90631915	A	-
chr15	90631916	G	-
chr15	90631917	T	-
chr15	90631918	C	A	0.000227212
chr15	90631918	C	-
chr15	90631919	C	-
chr15	90631920	C	A
chr15	90631920	C	-
chr15	90631921	C	-
chr15	90631922	C	-
chr15	90631923	C	-
chr15	90631924	C	-
chr15	90631925	A	-
chr15	90631926	G	-
chr15	90631927	G	-
chr15	90631928	A	-
chr15	90631929	T	-
chr15	90631930	G	-
chr15	90631931	T	-
chr15	90631932	T	-
chr15	90631933	C	-
chr15	90631934	C	-
chr15	90631935	G	-
chr15	90631936	G	-
chr15	90631937	A	-
chr15	90631938	T	-
chr15	90631939	A	-
chr15	90631940	G	-
chr15	90631941	T	-
chr15	90631942	T	-
chr15	90631943	C	-
chr15	90631944	C	-
chr15	90631945	A	-
chr15	90631946	T	-
chr15	90631947	T	-
chr15	90631948	G	-
chr15	90631949	G	-
chr15	90631950	G	-
chr15	90631951	A	-
chr15	90631952	C	-
chr15	90631953	T	-
chr15	90631954	T	-
chr15	90631955	T	-
chr15	90631956	T	-
chr15	90631957	C	-
chr15	90631958	C	-
chr15	90631959	A	-
chr15	90631960	C	A
chr15	90631960	C	-
chr15	90631961	A	-
chr17	7572905	G	C
chr17	7572938	C	A
chr17	7574023	C	T	6.31823e-06
chr17	7574029	C	T	7.14748e-05
chr17	7574037	C	A
chr17	7574045	G	T
chr17	7574053	G	T
chr17	7574056	G	T
chr17	7574080	G	T
chr17	7576812	T	A	6.14892e-06
chr17	7576814	G	T
chr17	7576894	G	T
chr17	7576918	T	C
chr17	7576930	G	T
chr17	7576997	G	+
chr17	7576997	G	A	7.20127e-05
chr17	7577014	C	T	6.14862e-06
chr17	7577029	G	T
chr17	7577037	G	T
chr17	7577063	T	C	3.22997e-05
chr17	7577090	C	T	0.000170931
chr17	7577092	C	T
chr17	7577093	C	A
chr17	7577112	C	G
chr17	7577115	A	-
chr17	7577120	C	A	6.41389e-06
chr17	7577121	G	A	0.000173699
chr17	7577125	C	A
chr17	7577134	G	A
chr17	7577458	G	A	1.24948e-05
chr17	7577460	A	G
chr17	7577464	C	A	4.0806e-06
chr17	7577490	G	A
chr17	7577498	C	A
chr17	7577502	G	A
chr17	7577539	G	A	6.15019e-06
chr17	7577543	C	T
chr17	7577546	G	A
chr17	7577547	C	T	4.06114e-06
chr17	7577549	G	A	2.03342e-05
chr17	7577579	G	T
chr17	7577581	A	T
chr17	7577583	T	G
chr17	7577586	A	T
chr17	7577586	A	C
chr17	7577590	T	G
chr17	7577593	T	G
chr17	7577595	C	A
chr17	7577597	G	T
chr17	7577598	T	G
chr17	7577600	A	C
chr17	7577601	G	T
chr17	7577613	G	A
chr17	7577623	A	C	8.26802e-06
chr17	7577644	C	G	0.0131024
chr17	7577663	G	T
chr17	7577667	G	T
chr17	7578114	C	T
chr17	7578115	T	C	0.856509
chr17	7578179	C	A
chr17	7578240	C	A
chr17	7578245	G	A	0.00014329
chr17	7578257	C	A
chr17	7578258	C	A
chr17	7578263	G	A	6.15053e-06
chr17	7578284	C	A
chr17	7578362	G	T
chr17	7578365	G	T	2.97311e-05
chr17	7578370	C	-
chr17	7578371	C	G
chr17	7578374	C	A
chr17	7578374	C	T	8.12592e-06
chr17	7578377	T	G
chr17	7578379	T	+
chr17	7578380	C	A
chr17	7578387	G	T
chr17	7578395	G	T	4.06352e-06
chr17	7578399	G	T
chr17	7578400	G	T
chr17	7578402	G	T
chr17	7578406	C	T	0.000170769
chr17	7578456	G	A	0.000142421
chr17	7578462	G	A	2.05026e-05
chr17	7578464	G	A	0.000252032
chr17	7578472	G	A
chr17	7578473	G	A
chr17	7578473	G	T
chr17	7578475	G	A	0.000180379
chr17	7578483	G	A
chr17	7578552	G	T
chr17	7578566	G	T
chr17	7578571	G	T
chr17	7578586	G	T
chr17	7578591	G	T
chr17	7579258	G	A
chr17	7579264	G	A	4.10516e-06
chr17	7579290	C	A
chr17	7579293	G	A
chr17	7579307	C	A
chr17	7579311	C	A
chr17	7579313	G	A	3.22893e-05
chr17	7579414	C	T
chr17	7579435	G	A	4.0623e-06
chr17	7579447	A	C
chr17	7579447	A	T
chr17	7579450	A	C
chr17	7579453	T	G
chr17	7579455	C	A
[truncated: 1,693 more rows]

## Sheet: DNA mixes
Cell line mixes
Cell line	mix 1	mix 2	mix 3	mix 4	mix 5	mix 6
ME-1	1%	3%	15%	4%	23%	2%
Kasumi-1	11%	39%	19%	2%	3%	10%
KG-1A	16%	4%	1%	2%	2%	20%
U937	1%	14%	2%	6%	26%	19%
OCI-AML3	27%	9%	17%	8%	22%	2%
SU-DHL-10	14%	27%	10%	37%	1%	2%
OCI-AML-22	22%	3%	15%	24%	4%	20%
OCI-AML-8227	8%	1%	21%	17%	19%	25%
% sign represents percentage of DNA input
