# Supplementary material for: SmMIP-tools: a computational toolset for processing and analysis of single-molecule molecular inversion probes-derived data
Source: Bioinformatics. 2022 Feb 12;38(8):2088–95. doi: 10.1093/bioinformatics/btac081 (PMC9004652; doi:10.1093/bioinformatics/btac081)
Supplement: btac081_supplementary_data [file btac081_supplementary_data.zip › Table S4.xlsx]

## Sheet: Re-Sequenced samples
Sample ID	DNA source	Same sample, Different source	Clinical Report
SE15-0277	peripheral blood	1	TRUE
SE15-0278	bone marrow	1	TRUE
SE15-0298	bone marrow		TRUE
SE15-0445	peripheral blood		TRUE
SE15-0538	bone marrow		TRUE
SE15-0573	peripheral blood	2	TRUE
SE15-0574	bone marrow	2	TRUE
SE15-1426	bone marrow		TRUE
SE15-1594	bone marrow		TRUE
SE15-1675	peripheral blood		TRUE
SE15-1692	bone marrow		FALSE
SE15-1766	bone marrow		TRUE
SE15-1815	bone marrow		TRUE
SE15-1918	peripheral blood		TRUE
SE15-1986	peripheral blood		TRUE
SE15-1989	peripheral blood		TRUE
SE15-2056	bone marrow		TRUE
SE15-2084	bone marrow		TRUE
SE15-2357	peripheral blood		TRUE
SE15-2462	bone marrow		TRUE
SE15-2566	bone marrow		TRUE
SE15-2590	peripheral blood		TRUE
SE15-2592	bone marrow		TRUE
SE15-2662	bone marrow		TRUE
SE15-2697	bone marrow		TRUE
SE15-2726	bone marrow		TRUE
SE15-2772	bone marrow		TRUE
SE15-2817	bone marrow		TRUE
SE15-2819	peripheral blood		TRUE
SE15-2863	bone marrow		TRUE
SE16-0004	bone marrow		TRUE
SE16-0057	bone marrow		TRUE
SE16-0065	bone marrow		TRUE
SE16-0107	bone marrow		TRUE
SE16-0153	bone marrow		TRUE
SE16-0161	bone marrow		FALSE
SE16-0183	bone marrow		FALSE
SE16-0184	bone marrow		FALSE
SE16-0185	bone marrow		TRUE
SE16-0193	bone marrow		TRUE
SE16-0218	bone marrow		TRUE
SE16-0234	bone marrow		FALSE
SE16-0247	bone marrow		TRUE
SE16-0254	bone marrow		FALSE
SE16-0382	bone marrow		FALSE
SE16-0391	bone marrow		FALSE
SE16-0397	bone marrow		TRUE
SE16-0410	bone marrow		FALSE
SE16-0412	peripheral blood		TRUE
SE16-0418	peripheral blood		TRUE
SE16-0463	bone marrow		TRUE
SE16-0485	peripheral blood		TRUE
SE16-0488	bone marrow		TRUE
SE16-0531	peripheral blood	3	TRUE
SE16-0533	bone marrow		TRUE
SE16-0537	bone marrow	3	TRUE
SE16-0550	bone marrow		TRUE
SE16-0606	bone marrow		FALSE
SE16-0609	peripheral blood		TRUE
SE16-0672	bone marrow		TRUE
SE16-0684	peripheral blood		TRUE
SE16-0721	bone marrow		FALSE
SE16-0878	peripheral blood		TRUE
SE16-0935	bone marrow		FALSE
SE16-0949	bone marrow		FALSE
SE16-0967	peripheral blood		FALSE
SE16-0971	bone marrow		TRUE
SE16-0986	bone marrow		TRUE
SE16-1014	peripheral blood		TRUE
SE16-1043	peripheral blood		TRUE
SE16-1047	bone marrow		TRUE
SE16-1065	bone marrow		TRUE
SE16-1078	peripheral blood		TRUE
SE16-1084	bone marrow		TRUE
SE16-1093	peripheral blood		TRUE
SE16-1094	peripheral blood	4	TRUE
SE16-1100	bone marrow		TRUE
SE16-1101	bone marrow	4	TRUE
SE16-1126	bone marrow		TRUE
SE16-1158	bone marrow		FALSE
SE16-1159	bone marrow		TRUE
SE16-1163	bone marrow		FALSE
SE16-1172	peripheral blood		TRUE
SE16-1221	peripheral blood	5	TRUE
SE16-1230	bone marrow	5	TRUE
SE16-1232	peripheral blood		TRUE
SE16-1414	peripheral blood		TRUE
SE16-1424	bone marrow		TRUE
SE16-1434	bone marrow		FALSE
SE16-1440	bone marrow		TRUE
SE16-1441	bone marrow		TRUE
SE16-1497	bone marrow		TRUE
SE16-1543	bone marrow		FALSE
SE16-1589	bone marrow		TRUE
SE16-1600	bone marrow		TRUE
SE16-1612	peripheral blood		TRUE
SE16-1621	bone marrow		TRUE
SE16-1625	bone marrow		TRUE
SE16-1643	peripheral blood	6	FALSE
SE16-1647	bone marrow		FALSE
SE16-1795	peripheral blood		FALSE
SE16-1808	bone marrow		TRUE
SE16-1832	bone marrow		TRUE
SE16-1859	peripheral blood		FALSE
SE16-1905	bone marrow		TRUE
SE16-1926	bone marrow		TRUE
SE16-1961	peripheral blood		TRUE
SE16-1964	bone marrow		TRUE
SE16-2074	bone marrow		TRUE
SE16-2075	bone marrow		TRUE
SE16-2093	bone marrow		TRUE
SE16-2106	bone marrow	6	FALSE
SE16-2190	peripheral blood		TRUE
SE16-2206	bone marrow		TRUE
SE16-2269	peripheral blood		TRUE
SE16-2295	bone marrow		FALSE
SE16-2314	peripheral blood		TRUE
SE16-2348	bone marrow		TRUE
SE16-2373	bone marrow		FALSE
SE16-2478	bone marrow		TRUE
SE16-2507	bone marrow		TRUE
SE16-2570	bone marrow		TRUE
SE16-2571	bone marrow		TRUE
SE16-2577	bone marrow		TRUE
SE16-2581	bone marrow		TRUE
SE17-0055	bone marrow		TRUE
SE17-0058	bone marrow		TRUE
SE17-0085	bone marrow		TRUE
SE17-0105	peripheral blood		TRUE
SE17-0107	bone marrow		TRUE
SE17-0170	bone marrow		TRUE
SE17-0171	bone marrow		TRUE
SE17-0186	bone marrow		TRUE
SE17-0209	bone marrow		TRUE
SE17-0221	bone marrow		TRUE
SE17-0243	peripheral blood		FALSE
SE17-0286	bone marrow		TRUE
SE17-0299	bone marrow		TRUE
SE17-0303	bone marrow		TRUE
SE17-0307	peripheral blood		TRUE
SE17-0331	peripheral blood		FALSE
SE17-0361	bone marrow		TRUE
SE17-0379	bone marrow		TRUE
SE17-0383	bone marrow		TRUE
SE17-0392	bone marrow		TRUE
SE17-0421	bone marrow		TRUE
SE17-0447	bone marrow		TRUE
SE17-0449	bone marrow		TRUE
SE17-0505	peripheral blood		TRUE
SE17-0596	peripheral blood		TRUE
SE17-0679	bone marrow		FALSE
SE17-0694	peripheral blood		TRUE
SE17-0711	peripheral blood		TRUE
SE17-0778	bone marrow		TRUE
SE17-0813	bone marrow		TRUE
SE17-0872	peripheral blood		TRUE
SE17-1069	bone marrow		TRUE
SE17-1169	peripheral blood		TRUE
SE17-1197	peripheral blood		TRUE
SE17-1198	bone marrow		TRUE
SE17-1214	peripheral blood		TRUE
SE17-1226	bone marrow		TRUE
SE17-1269	bone marrow		TRUE
SE17-1424	bone marrow		TRUE
SE17-1615	bone marrow		TRUE
SE17-1618	bone marrow		TRUE
SE17-1649	bone marrow		TRUE
SE17-1656	bone marrow		TRUE

## Sheet: Clinically reported SNVs
Sample ID	Disease type	Gene	NM id	Variant (cDNA)	Variant (AA)	Allele frequency	Detected with smMIP-tools	Reason
SE15-0277	AML with MDS related changes	FLT3	NM_004119.2	c.2503G>T	p.Asp835Tyr	40.03	YES, high.conf
SE15-0277	AML with MDS related changes	SF3B1	NM_012433.2	c.1998G>C	p.Lys666Asn	43.37	YES, high.conf
SE15-0277	AML with MDS related changes	RUNX1	NM_001754.4	c.610C>T	p.Arg204Ter	45.88	YES, high.conf
SE15-0278	AML with MDS related changes	FLT3	NM_004119.2	c.2503G>T	p.Asp835Tyr	40.37	YES, high.conf
SE15-0278	AML with MDS related changes	SF3B1	NM_012433.2	c.1998G>C	p.Lys666Asn	47.01	YES, high.conf
SE15-0278	AML with MDS related changes	RUNX1	NM_001754.4	c.610C>T	p.Arg204Ter	47.09	YES, high.conf
SE15-0298	AML with MDS related changes	KRAS	NM_033360.2	c.38G>A	p.Gly13Asp	19.22	YES, high.conf
SE15-0298	AML with MDS related changes	TP53	NM_000546.5	c.404G>T	p.Cys135Phe	62.67	YES, high.conf
SE15-0298	AML with MDS related changes	KIT	NM_000222.2	c.251C>T	p.Thr84Met	51	NO	Not covered
SE15-0298	AML with MDS related changes	TET2	NM_001127208.2	c.992T>G	p.Ile331Arg	44.08	YES, high.conf
SE15-0445	AML, with MDS related changes	NRAS	NM_002524.4	c.37G>C	p.Gly13Arg	36.9	YES, high.conf
SE15-0445	AML, with MDS related changes	SRSF2	NM_001195427.1	c.284C>A	p.Pro95His	52.2	YES, high.conf
SE15-0445	AML, with MDS related changes	SETBP1	NM_015559.2	c.2612T>C	p.Ile871Thr	47.9	YES, high.conf
SE15-0445	AML, with MDS related changes	SF3B1	NM_012433.2	c.2242A>G	p.Lys748Glu	48.7	YES, high.conf
SE15-0445	AML, with MDS related changes	TET2	NM_001127208.2	c.1630C>T	p.Arg544X	39.7	YES, high.conf
SE15-0445	AML, with MDS related changes	TET2	NM_001127208.2	c.3443A>C	p.Tyr1148Ser	46.1	YES, high.conf
SE15-0538	MDS/MPN, consistent with CMML2	NRAS	NM_002524.4	c.38G>A	p.Gly13Asp	16.93	YES, high.conf
SE15-0538	MDS/MPN, consistent with CMML2	KRAS	NM_033360.2	c.38G>A	p.Gly13Asp	9.59	YES, high.conf
SE15-0538	MDS/MPN, consistent with CMML2	RUNX1	NM_001754.4	c.167T>C	p.Leu56Ser	52.45	NO	Not covered
SE15-0538	MDS/MPN, consistent with CMML2	TET2	NM_001127208.2	c.1147C>T	p.Gln383Ter	47.98	YES, high.conf
SE15-0573	AML, with MDS-related changes	WT1	NM_024426.4	c.1372C>T	p.Arg458Ter	15.4	YES, high.conf
SE15-0573	AML, with MDS-related changes	PTPN11	NM_002834.3	c.1508G>T	p.Gly503Val	19.62	YES, high.conf
SE15-0573	AML, with MDS-related changes	TET2	NM_001127208.2	c.5618T>C	p.Ile1873Thr	29.92	YES, high.conf
SE15-0574	AML, with MDS-related changes	WT1	NM_024426.4	c.1372C>T	p.Arg458Ter	21.71	YES, high.conf
SE15-0574	AML, with MDS-related changes	PTPN11	NM_002834.3	c.1508G>T	p.Gly503Val	29.65	YES, high.conf
SE15-0574	AML, with MDS-related changes	TET2	NM_001127208.2	c.5618T>C	p.Ile1873Thr	38.09	YES, high.conf
SE15-1426	AML, NPM1 mutated	PTPN11	NM_002834.3	c.214G>T	p.Ala72Ser	7.37	YES, high.conf
SE15-1426	AML, NPM1 mutated	IDH2	NM_002168.2	c.419G>A	p.Arg140Gln	48.9	YES, high.conf
SE15-1426	AML, NPM1 mutated	SRSF2	NM_001195427.1	c.284C>T	p.Pro95Leu	44	YES, high.conf
SE15-1594	AML with MDS related changes	SRSF2	NM_001195427.1	c.284C>A	p.Pro95His	43.04	YES, high.conf
SE15-1675	Relapse of AML	WT1	NM_024426.4	c.1390G>A	p.Asp464Asn	21.59	YES, high.conf
SE15-1675	Relapse of AML	ASXL1	NM_015338.5	c.3721G>A	p.Glu1241Lys	49.6	YES, high.conf
SE15-1675	Relapse of AML	U2AF1	NM_001025203.1	c.101C>T	p.Ser34Phe	45.9	YES, high.conf
SE15-1675	Relapse of AML	BCOR	NM_001123385.1	c.5096G>A	p.Arg1699Gln	99.71	YES, high.conf
SE15-1766	AML	RUNX1	NM_001754.4	c.587C>T	p.Thr196Ile	43.99	YES, high.conf
SE15-1766	AML	RUNX1	NM_001754.4	c.493G>T	p.Gly165Cys	41.34	YES, high.conf
SE15-1766	AML	U2AF1	NM_001025203.1	c.101C>T	p.Ser34Phe	44.08	YES, high.conf
SE15-1766	AML	TET2	NM_001127208.2	c.2321C>A	p.Ser774Ter	45.47	YES, low.conf
SE15-1766	AML	BCOR	NM_001123385.1	c.3365C>A	p.Ser1122Ter	89.87	NO	Not covered
SE15-1815	MDS RA-RS	TP53	NM_000546.5	c.517G>A	p.Val173Met	30.07	YES, low.conf
SE15-1815	MDS RA-RS	SF3B1	NM_012433.2	c.1866G>T	p.Glu622Asp	34.53	YES, high.conf
SE15-1815	MDS RA-RS	JAK2	NM_004972.3	c.1849G>T	p.Val617Phe	4.2	YES, high.conf
SE15-1918	AML relapsed Nov 2013, in CR, now some LGL	TP53	NM_000546.5	c.451C>T	p.Pro151Ser	39.1	YES, high.conf
SE15-1918	AML relapsed Nov 2013, in CR, now some LGL	SF3B1	NM_012433.2	c.1774G>A	p.Glu592Lys	45.28	NO	Not covered
SE15-1918	AML relapsed Nov 2013, in CR, now some LGL	ASXL1	NM_015338.5	c.2242C>T	p.Gln748Ter	43.38	YES, high.conf
SE15-1918	AML relapsed Nov 2013, in CR, now some LGL	ASXL1	NM_015338.5	c.2423C>A	p.Pro808His	49.54	YES, high.conf
SE15-1986	post-PV MF	EZH2	NM_004456.4	c.2007C>G	p.Ser669Arg	41.98	YES, high.conf
SE15-1986	post-PV MF	JAK2	NM_004972.3	c.1849G>T	p.Val617Phe	90.95	YES, high.conf
SE15-1989	MPN + B-CLL	MPL	NM_005373.2	c.1544G>T	p.Trp515Leu	15.83	YES, high.conf
SE15-1989	MPN + B-CLL	SRSF2	NM_001195427.1	c.284C>A	p.Pro95His	8.82	YES, high.conf
SE15-1989	MPN + B-CLL	ASXL1	NM_015338.5	c.2110G>A	p.Gly704Arg	45.62	YES, high.conf
SE15-1989	MPN + B-CLL	TET2	NM_001127208.2	c.3656A>G	p.His1219Arg	10.27	YES, high.conf
SE15-2056	susp MDS	DNMT3A	NM_022552.4	c.2141C>G	p.Ser714Cys	48.92	YES, high.conf
SE15-2056	susp MDS	SF3B1	NM_012433.2	c.2098A>G	p.Lys700Glu	39.14	YES, high.conf
SE15-2056	susp MDS	SF3B1	NM_012433.2	c.1998G>C	p.Lys666Asn	5.83	YES, high.conf
SE15-2056	susp MDS	ASXL1	NM_015338.5	c.3745A>G	p.Met1249Val	50.33	YES, high.conf
SE15-2084	persistent MDS-AML post AZA	NRAS	NM_002524.4	c.35G>A	p.Gly12Asp	38.28	YES, high.conf
SE15-2084	persistent MDS-AML post AZA	SRSF2	NM_001195427.1	c.284C>A	p.Pro95His	44.24	YES, high.conf
SE15-2084	persistent MDS-AML post AZA	RUNX1	NM_001754.4	c.530T>G	p.Ile177Ser	37.35	YES, high.conf
SE15-2084	persistent MDS-AML post AZA	KIT	NM_000222.2	c.148G>T	p.Val50Leu	47.09	NO	Not covered
SE15-2084	persistent MDS-AML post AZA	RAD21	NM_006265.2	c.892C>G	p.Pro298Ala	43.08	YES, high.conf
SE15-2357	MPN, PMF	SETBP1	NM_015559.2	c.2608G>A	p.Gly870Ser	48.44	YES, high.conf
SE15-2357	MPN, PMF	JAK2	NM_004972.3	c.1849G>T	p.Val617Phe	49.16	YES, high.conf
SE15-2462	t-AML	IDH2	NM_002168.2	c.419G>A	p.Arg140Gln	37.69	YES, high.conf
SE15-2462	t-AML	TP53	NM_000546.5	c.1039G>A	p.Ala347Thr	36.62	YES, high.conf
SE15-2462	t-AML	SRSF2	NM_001195427.1	c.284C>A	p.Pro95His	38.11	YES, high.conf
SE15-2462	t-AML	CEBPA	NM_004364.3	c.5A>G	p.Glu2Gly	34.93	NO	Not covered
SE15-2566	AML with MDS-related changes	IDH2	NM_002168.2	c.419G>A	p.Arg140Gln	32.72	YES, high.conf
SE15-2566	AML with MDS-related changes	SRSF2	NM_001195427.1	c.284C>G	p.Pro95Arg	35.7	YES, high.conf
SE15-2566	AML with MDS-related changes	SRSF2	NM_001195427.1	c.284C>A	p.Pro95His	11.66	YES, high.conf
SE15-2566	AML with MDS-related changes	ASXL1	NM_015338.5	c.2387G>A	p.Trp796Ter	10.51	YES, high.conf
SE15-2566	AML with MDS-related changes	TET2	NM_001127208.2	c.5482C>T	p.Gln1828Ter	49.05	YES, high.conf
SE15-2566	AML with MDS-related changes	SMC1A	NM_006306.2	c.293T>G	p.Ile98Ser	23.02	NO	Not covered
SE15-2590	myelofibrosis	SF3B1	NM_012433.2	c.1996A>C	p.Lys666Gln	41.98	YES, high.conf
SE15-2590	myelofibrosis	RUNX1	NM_001754.4	c.638A>G	p.Gln213Arg	53.05	YES, high.conf
SE15-2592	AML (post MPN)	SF3B1	NM_012433.2	c.1998G>C	p.Lys666Asn	49.14	YES, high.conf
SE15-2592	AML (post MPN)	TET2	NM_001127208.2	c.3781C>T	p.Arg1261Cys	49.64	YES, high.conf
SE15-2592	AML (post MPN)	JAK2	NM_004972.3	c.1849G>T	p.Val617Phe	90.81	YES, high.conf
SE15-2662	transformed PMF to AML	TP53	NM_000546.5	c.824G>A	p.Cys275Tyr	77.84	YES, high.conf
SE15-2662	transformed PMF to AML	SRSF2	NM_001195427.1	c.283C>A	p.Pro95Thr	48.03	YES, high.conf
SE15-2662	transformed PMF to AML	TET2	NM_001127208.2	c.5650A>G	p.Thr1884Ala	68.96	YES, high.conf
SE15-2662	transformed PMF to AML	JAK2	NM_004972.3	c.1849G>T	p.Val617Phe	48.44	YES, high.conf
SE15-2697	CMML-2	KRAS	NM_033360.2	c.35G>A	p.Gly12Asp	50.98	YES, high.conf
SE15-2697	CMML-2	U2AF1	NM_001025203.1	c.470A>G	p.Gln157Arg	48.2	YES, high.conf
SE15-2697	CMML-2	EZH2	NM_004456.4	c.2050C>T	p.Arg684Cys	50.91	YES, high.conf
SE15-2726	AML myelomonocytic, normal karyotype, NPM1neg	SMC3	NM_005445.3	c.1280A>G	p.Lys427Arg	46.32	NO	Not covered
SE15-2726	AML myelomonocytic, normal karyotype, NPM1neg	RUNX1	NM_001754.4	c.319C>T	p.Arg107Cys	37.38	YES, high.conf
SE15-2726	AML myelomonocytic, normal karyotype, NPM1neg	BCOR	NM_001123385.1	c.3487C>T	p.Arg1163Ter	31.26	NO	Not covered
SE15-2817	MDS-MPN, on treatment (AZA), tri.8	NRAS	NM_002524.4	c.175G>A	p.Ala59Thr	32.71	YES, high.conf
SE15-2817	MDS-MPN, on treatment (AZA), tri.8	TET2	NM_001127208.2	c.2870T>G	p.Leu957Ter	35.8	YES, high.conf
SE15-2817	MDS-MPN, on treatment (AZA), tri.8	TET2	NM_001127208.2	c.3500G>C	p.Arg1167Thr	36.25	YES, high.conf
SE15-2817	MDS-MPN, on treatment (AZA), tri.8	EZH2	NM_004456.4	c.1991A>G	p.Asp664Gly	72.07	YES, high.conf
SE15-2819	Myelofibrosis (post ET?)	MPL	NM_005373.2	c.1544G>T	p.Trp515Leu	74.15	YES, high.conf
SE15-2819	Myelofibrosis (post ET?)	STAG2	NM_001042749.1	c.541G>A	p.Val181Met	97.81	NO	Not covered
SE15-2863	NPM1+ AML	PTPN11	NM_002834.3	c.1504T>C	p.Ser502Pro	9.12	YES, high.conf
SE15-2863	NPM1+ AML	DNMT3A	NM_022552.4	c.2645G>A	p.Arg882His	38.99	YES, high.conf
SE15-2863	NPM1+ AML	IDH1	NM_005896.2	c.395G>A	p.Arg132His	41.74	YES, high.conf
SE15-2863	NPM1+ AML	ASXL1	NM_015338.5	c.3635C>T	p.Ser1212Phe	48.98	YES, high.conf
SE15-2863	NPM1+ AML	PHF6	NM_032458.2	c.1A>G	p.Met1?	39.91	YES, high.conf
SE16-0004	Acute undifferentiated leukemia	NRAS	NM_002524.3	c.35G>C	p.Gly12Ala	18.5	YES, high.conf
SE16-0004	Acute undifferentiated leukemia	SRSF2	NM_003016.4	c.284C>A	p.Pro95His	50	YES, high.conf
SE16-0004	Acute undifferentiated leukemia	DNMT3A	NM_175629.2	c.2645G>A	p.Arg882His	46.6	YES, high.conf
SE16-0004	Acute undifferentiated leukemia	BCOR	NM_001123385.1	c.1669G>A	p.Val557Ile	45	YES, high.conf
SE16-0057	MPN, Post ET myelofibrosis	NRAS	NM_002524.3	c.208C>T	p.Gln70Ter	10.9	YES, high.conf
SE16-0057	MPN, Post ET myelofibrosis	PTPN11	NM_002834.3	c.1508G>A	p.Gly503Glu	14.8	YES, high.conf
SE16-0057	MPN, Post ET myelofibrosis	SRSF2	NM_003016.4	c.284C>T	p.Pro95Leu	28	YES, high.conf
SE16-0057	MPN, Post ET myelofibrosis	IDH1	NM_005896.2	c.394C>T	p.Arg132Cys	12.6	YES, high.conf
SE16-0057	MPN, Post ET myelofibrosis	U2AF1	NM_001025203.1	c.470A>C	p.Gln157Pro	15.1	YES, high.conf
SE16-0057	MPN, Post ET myelofibrosis	TET2	NM_001127208.2	c.3604A>G	p.Arg1202Gly	44.9	YES, high.conf
SE16-0057	MPN, Post ET myelofibrosis	TET2	NM_001127208.2	c.5606G>A	p.Gly1869Glu	30.2	YES, high.conf
SE16-0057	MPN, Post ET myelofibrosis	JAK2	NM_004972.3	c.1849G>T	p.Val617Phe	16.6	YES, high.conf
SE16-0057	MPN, Post ET myelofibrosis	PHF6	NM_032458.2	c.821G>A	p.Arg274Gln	29.2	YES, high.conf
SE16-0065	AML with myelodysplasia-related changes	TP53	NM_000546.5	c.524G>A	p.Arg175His	53.7	YES, high.conf
SE16-0065	AML with myelodysplasia-related changes	RUNX1	NM_001754.4:	c.1005G>T	p.Gln335His	49.8	YES, high.conf
SE16-0065	AML with myelodysplasia-related changes	U2AF1	NM_001025203.1:	c.470A>C	p.Gln157Pro	35	YES, high.conf
SE16-0065	AML with myelodysplasia-related changes	ZRSR2	NM_005089.3	c.283G>A	p.Ala95Thr	99.6	NO	Not covered
SE16-0107	AML with NPM1c	CBL	NM_005188.3	c.1259G>A	p.Arg420Gln	49.3	YES, high.conf
SE16-0107	AML with NPM1c	DNMT3A	NM_175629.2	c.1628G>T	p.Gly543Val	37.4	YES, high.conf
SE16-0107	AML with NPM1c	ASXL1	NM_015338.5	c.2395G>T	p.Asp799Tyr	49.8	YES, high.conf
SE16-0153	NPM1+ AML/ Flt3 ITD or TKD mutations not detected/ normal karyotype	IDH2	NM_002168.3	c.419G>A	p.Arg140Gln	46	YES, high.conf
SE16-0153	NPM1+ AML/ Flt3 ITD or TKD mutations not detected/ normal karyotype	SRSF2	NM_003016.4	c.284C>A	p.Pro95His	41.9	YES, high.conf
SE16-0153	NPM1+ AML/ Flt3 ITD or TKD mutations not detected/ normal karyotype	TET2	NM_001127208.2	c.301C>A	p.Pro101Thr	47.2	YES, high.conf
SE16-0185	Hypocellular bone marrow/ normal trilineage hematopoiesis	TP53	NM_001126114.2	c.817C>A	p.Arg273Ser	7.7	YES, high.conf
SE16-0185	Hypocellular bone marrow/ normal trilineage hematopoiesis	TP53	NM_001126114.2	c.720T>G	p.Ser240Arg	7.1	YES, high.conf
SE16-0185	Hypocellular bone marrow/ normal trilineage hematopoiesis	DNMT3A	NM_022552.4	c.1933A>G	p.Thr645Ala	18.4	YES, high.conf
SE16-0193	AML , post PV?/ 47, XX, +8 [2]/ 46,XX [18]	IDH2	NM_002168.3	c.515G>A	p.Arg172Lys	45.9	YES, high.conf
SE16-0193	AML , post PV?/ 47, XX, +8 [2]/ 46,XX [18]	DNMT3A	NM_022552.4	c.2635A>G	p.Asn879Asp	47.3	YES, high.conf
SE16-0193	AML , post PV?/ 47, XX, +8 [2]/ 46,XX [18]	JAK2	NM_004972.3	c.1849G>T	p.Val617Phe	88.1	YES, high.conf
SE16-0218	MDS RCMD; karyotype: 47, XY, +8[19]/46, XY[1]	U2AF1	NM_001025203.1	c.101C>T	p.Ser34Phe	45.5	YES, high.conf
SE16-0218	MDS RCMD; karyotype: 47, XY, +8[19]/46, XY[1]	KIT	NM_000222.2	c.1700A>G	p.Asn567Ser	49.8	NO	Not covered
SE16-0218	MDS RCMD; karyotype: 47, XY, +8[19]/46, XY[1]	TET2	NM_001127208.2	c.3893G>A	p.Cys1298Tyr	41.2	YES, low.conf
SE16-0247	AML, NOS / normal karyotype 46, XY/ BCR-ABL1 and CBFbeta-Myh11 fusion transcripts negative/	NRAS	NM_002524.3	c.182A>G	p.Gln61Arg	48.2	YES, high.conf
SE16-0247	AML, NOS / normal karyotype 46, XY/ BCR-ABL1 and CBFbeta-Myh11 fusion transcripts negative/	DNMT3A	NM_022552.4	c.1667+1G>A	p.?	44.8	YES, high.conf
SE16-0397	MDS RARS / 46, XY	SF3B1	NM_012433.2	c.1988C>T	p.Thr663Ile	43	YES, high.conf
SE16-0397	MDS RARS / 46, XY	ASXL1	NM_015338.5	c.4099G>A	p.Val1367Ile	49.2	YES, high.conf
SE16-0397	MDS RARS / 46, XY	TET2	NM_001127208.2	c.1970C>G	p.Ser657*	49.7	YES, high.conf
SE16-0397	MDS RARS / 46, XY	TET2	NM_001127208.2	c.3782G>A	p.Arg1261His	17.5	YES, high.conf
SE16-0397	MDS RARS / 46, XY	TET2	NM_001127208.2	c.4034A>G	p.Tyr1345Cys	11.3	YES, high.conf
SE16-0397	MDS RARS / 46, XY	TET2	NM_001127208.2	c.4977T>G	p.Tyr1659*	7	YES, high.conf
SE16-0412	AML with NPM1c/ Flt3 ITD low ratio	DNMT3A	NM_022552.4	c.2644C>T	p.Arg882Cys	43.2	YES, high.conf
SE16-0412	AML with NPM1c/ Flt3 ITD low ratio	TET2	NM_001127208.2	c.4354C>T	p.Arg1452*	33.7	YES, high.conf
SE16-0412	AML with NPM1c/ Flt3 ITD low ratio	TET2	NM_001127208.2	c.4894C>T	p.Gln1632*	46.7	YES, high.conf
SE16-0418	Therapy-related AML/ t(10;16)(q22;p13.3) // KAT6B-CREBBP fusion	CBL	NM_005188.3	c.1258C>G	p.Arg420Gly	20.9	YES, high.conf
SE16-0418	Therapy-related AML/ t(10;16)(q22;p13.3) // KAT6B-CREBBP fusion	SRSF2	NM_001195427.1	c.284C>A	p.Pro95His	11.2	YES, high.conf
SE16-0418	Therapy-related AML/ t(10;16)(q22;p13.3) // KAT6B-CREBBP fusion	TET2	NM_001127208.2	c.1975C>T	p.Gln659*	14.2	YES, high.conf
SE16-0418	Therapy-related AML/ t(10;16)(q22;p13.3) // KAT6B-CREBBP fusion	TET2	NM_001127208.2	c.2926C>T	p.Gln976*	42.3	YES, low.conf
SE16-0418	Therapy-related AML/ t(10;16)(q22;p13.3) // KAT6B-CREBBP fusion	JAK2	NM_004972.3	c.1849G>T	p.Val617Phe	6.2	YES, high.conf
SE16-0463	Relapse of AML / normal karyotype	GATA2	NM_032638.4	c.953C>T	p.Ala318Val	48.9	YES, high.conf
SE16-0485	CMML1 (February 2014)/ normal karyotype	KRAS	NM_033360.3	c.34G>C	p.Gly12Arg	41.7	YES, high.conf
SE16-0485	CMML1 (February 2014)/ normal karyotype	SRSF2	NM_001195427.1	c.284C>A	p.Pro95His	7.8	YES, high.conf
SE16-0485	CMML1 (February 2014)/ normal karyotype	SRSF2	NM_001195427.1	c.130T>C	p.Tyr44His	44	NO	Not covered
SE16-0488	MDS RARS? / final report is pending	DNMT3A	NM_022552.4	c.2645G>A	p.Arg882His	48.2	YES, high.conf
SE16-0488	MDS RARS? / final report is pending	SF3B1	NM_012433.2	c.2098A>G	p.Lys700Glu	49.4	YES, high.conf
SE16-0488	MDS RARS? / final report is pending	ASXL1	NM_015338.5	c.1777A>G	p.Ile593Val	31.1	YES, high.conf
SE16-0488	MDS RARS? / final report is pending	ASXL1	NM_015338.5	c.1867C>T	p.Gln623*	10.4	YES, high.conf
SE16-0488	MDS RARS? / final report is pending	ASXL1	NM_015338.5	c.3721G>A	p.Glu1241Lys	48.8	YES, high.conf
SE16-0531	Secondary AML (prior MDS) / normal karyotype	SRSF2	NM_001195427.1	c.284C>A	p.Pro95His	48.7	YES, high.conf
SE16-0531	Secondary AML (prior MDS) / normal karyotype	ASXL1	NM_015338.5	c.2077C>T	p.Arg693*	40.6	YES, high.conf
SE16-0531	Secondary AML (prior MDS) / normal karyotype	RUNX1	NM_001754.4	c.316T>C	p.Trp106Arg	41	YES, high.conf
SE16-0531	Secondary AML (prior MDS) / normal karyotype	TET2	NM_001127208.2	c.3646C>G	p.Arg1216Gly	41.2	YES, high.conf
SE16-0531	Secondary AML (prior MDS) / normal karyotype	STAG2	NM_001042749.2	c.1840C>T	p.Arg614*	74	NO	Not covered
SE16-0533	AML NOS / 46, XY, t(11;20)(p15;q11.2)	NRAS	NM_002524.3	c.34G>A	p.Gly12Ser	21	YES, high.conf
SE16-0533	AML NOS / 46, XY, t(11;20)(p15;q11.2)	CEBPA	NM_004364.3	c.175G>T	p.Glu59*	44.7	NO	Not covered
SE16-0533	AML NOS / 46, XY, t(11;20)(p15;q11.2)	SMC1A	NM_006306.3	c.1757G>A	p.Arg586Gln	87	YES, high.conf
SE16-0537	Secondary AML (prior MDS) / normal karyotype	SRSF2	NM_001195427.1	c.284C>A	p.Pro95His	50.4	YES, high.conf
SE16-0537	Secondary AML (prior MDS) / normal karyotype	ASXL1	NM_015338.5	c.2077C>T	p.Arg693*	41	YES, high.conf
SE16-0537	Secondary AML (prior MDS) / normal karyotype	RUNX1	NM_001754.4	c.316T>C	p.Trp106Arg	44	YES, high.conf
SE16-0537	Secondary AML (prior MDS) / normal karyotype	TET2	NM_001127208.2	c.3646C>G	p.Arg1216Gly	43.4	YES, high.conf
SE16-0537	Secondary AML (prior MDS) / normal karyotype	STAG2	NM_001042749.2	c.1840C>T	p.Arg614*	86.9	NO	Not covered
SE16-0550	Secondary AML (with MRC) / 47, XY, +8 [3]	NRAS	NM_002524.3	c.34G>A	p.Gly12Ser	17.8	YES, high.conf
SE16-0550	Secondary AML (with MRC) / 47, XY, +8 [3]	FLT3	NM_004119.2	c.1715A>G	p.Tyr572Cys	15.8	YES, high.conf
SE16-0550	Secondary AML (with MRC) / 47, XY, +8 [3]	SRSF2	NM_001195427.1	c.284C>A	p.Pro95His	45	YES, high.conf
SE16-0550	Secondary AML (with MRC) / 47, XY, +8 [3]	DNMT3A	NM_022552.4	c.89A>C	p.Glu30Ala	55.2	NO	Not covered
SE16-0609	MPN, post polycythemic myelofibrosis (grade 2 MF); JAK2 kinase V617F mutation positive	CBL	NM_005188.3	c.1228-2A>G	p.?	7.8	YES, high.conf
SE16-0609	MPN, post polycythemic myelofibrosis (grade 2 MF); JAK2 kinase V617F mutation positive	SRSF2	NM_001195427.1	c.284C>A	p.Pro95His	9.2	YES, high.conf
SE16-0609	MPN, post polycythemic myelofibrosis (grade 2 MF); JAK2 kinase V617F mutation positive	JAK2	NM_004972.3	c.1849G>T	p.Val617Phe	86.8	YES, high.conf
SE16-0672	AML with MRC (previous history of MDS/MPN); 46, XY	SRSF2	NM_001195427.1	c.284C>T	p.Pro95Leu	41.8	YES, high.conf
SE16-0672	AML with MRC (previous history of MDS/MPN); 46, XY	CEBPA	NM_004364.3	c.619C>T	p.Gln207*	43	NO	Not covered
SE16-0672	AML with MRC (previous history of MDS/MPN); 46, XY	RUNX1	NM_001754.4	c.1163C>A	p.Ser388*	40.5	YES, high.conf
SE16-0672	AML with MRC (previous history of MDS/MPN); 46, XY	TET2	NM_001127208.2	c.3860T>C	p.Phe1287Ser	42.1	YES, high.conf
SE16-0672	AML with MRC (previous history of MDS/MPN); 46, XY	STAG2	NM_001042749.2	c.775C>T	p.Arg259*	77.9	YES, high.conf
SE16-0684	AML with MRC (preceding MDS); complex karyotype including trisomy 8 and > 3 monosomies	KRAS	NM_033360.3	c.35G>A	p.Gly12Asp	24.4	YES, high.conf
SE16-0684	AML with MRC (preceding MDS); complex karyotype including trisomy 8 and > 3 monosomies	DNMT3A	NM_022552.4	c.2645G>A	p.Arg882His	24.5	YES, high.conf
SE16-0684	AML with MRC (preceding MDS); complex karyotype including trisomy 8 and > 3 monosomies	U2AF1	NM_001025203.1	c.470A>G	p.Gln157Arg	21.6	YES, high.conf
SE16-0878	MPN, consistent with PMF/ CalR mutation positive	SF3B1	NM_012433.2	c.2098A>G	p.Lys700Glu	30.8	YES, high.conf
SE16-0971	AML with MRC (preceding history of MDS); 46, XX, del(5)(q13q31)	TP53	NM_000546.5	c.731G>A	p.Gly244Asp	9.2	YES, high.conf
SE16-0971	AML with MRC (preceding history of MDS); 46, XX, del(5)(q13q31)	TP53	NM_000546.5	c.711G>T	p.Met237Ile	5.8	YES, high.conf
SE16-0971	AML with MRC (preceding history of MDS); 46, XX, del(5)(q13q31)	TP53	NM_000546.5	c.711G>C	p.Met237Ile	5.3	YES, high.conf
SE16-0971	AML with MRC (preceding history of MDS); 46, XX, del(5)(q13q31)	SF3B1	NM_012433.2	c.2098A>G	p.Lys700Glu	40	YES, high.conf
SE16-0971	AML with MRC (preceding history of MDS); 46, XX, del(5)(q13q31)	IDH1	NM_005896.3	c.394C>T	p.Arg132Cys	25.8	YES, high.conf
SE16-0986	AML with MRC (preceding history of MDS); 46, XY	IDH2	NM_002168.3	c.419G>T	p.Arg140Leu	49.2	YES, high.conf
SE16-0986	AML with MRC (preceding history of MDS); 46, XY	U2AF1	NM_001025203.1	c.470A>C	p.Gln157Pro	44.5	YES, high.conf
SE16-0986	AML with MRC (preceding history of MDS); 46, XY	PHF6	NM_032458.2	c.821G>A	p.Arg274Gln	72.9	YES, high.conf
SE16-1014	MPN, PMF, Jak 2 kianse V617F mutation positive	MPL	NM_005373.2	c.1544G>T	p.Trp515Leu	8.8	YES, high.conf
SE16-1014	MPN, PMF, Jak 2 kianse V617F mutation positive	CBL	NM_005188.3	c.1199T>G	p.Met400Arg	38.1	YES, high.conf
SE16-1014	MPN, PMF, Jak 2 kianse V617F mutation positive	U2AF1	NM_001025203.1	c.470A>C	p.Gln157Pro	43.6	YES, high.conf
SE16-1014	MPN, PMF, Jak 2 kianse V617F mutation positive	TET2	NM_001127208.2	c.3821A>G	p.Gln1274Arg	44.9	YES, high.conf
SE16-1014	MPN, PMF, Jak 2 kianse V617F mutation positive	JAK2	NM_004972.3	c.1849G>T	p.Val617Phe	21.9	YES, high.conf
SE16-1043	MPN, PMF grade 3 MF, JAK2 kinase V617F mutation positive	TP53	NM_000546.5	c.743G>A	p.Arg248Gln	7.9	YES, high.conf
SE16-1043	MPN, PMF grade 3 MF, JAK2 kinase V617F mutation positive	TP53	NM_000546.5	c.742C>T	p.Arg248Trp	32.5	YES, high.conf
SE16-1043	MPN, PMF grade 3 MF, JAK2 kinase V617F mutation positive	ASXL1	NM_015338.5	c.1774C>T	p.Gln592*	43.2	YES, high.conf
SE16-1043	MPN, PMF grade 3 MF, JAK2 kinase V617F mutation positive	U2AF1	NM_001025203.1	c.470A>C	p.Gln157Pro	47.6	YES, high.conf
SE16-1043	MPN, PMF grade 3 MF, JAK2 kinase V617F mutation positive	JAK2	NM_004972.3	c.1849G>T	p.Val617Phe	91.4	YES, high.conf
SE16-1047	AML-MRC, most likely progression from CMML, NPM1 and Flt3 ITD mutations negative	NRAS	NM_002524.3	c.35G>A	p.Gly12Asp	4.6	YES, high.conf
SE16-1047	AML-MRC, most likely progression from CMML, NPM1 and Flt3 ITD mutations negative	NRAS	NM_002524.3	c.34G>C	p.Gly12Arg	29.9	YES, high.conf
SE16-1047	AML-MRC, most likely progression from CMML, NPM1 and Flt3 ITD mutations negative	NRAS	NM_002524.3	c.34G>A	p.Gly12Ser	8.6	YES, high.conf
SE16-1047	AML-MRC, most likely progression from CMML, NPM1 and Flt3 ITD mutations negative	U2AF1	NM_001025203.1	c.101C>A	p.Ser34Tyr	30.9	YES, high.conf
SE16-1047	AML-MRC, most likely progression from CMML, NPM1 and Flt3 ITD mutations negative	TET2	NM_001127208.2	c.4075C>T	p.Arg1359Cys	49.1	YES, high.conf
SE16-1065	AML, NPM1 mutated/ Flt3 ITD mutation negative	KRAS	NM_033360.3	c.173C>T	p.Thr58Ile	47.7	YES, high.conf
SE16-1065	AML, NPM1 mutated/ Flt3 ITD mutation negative	FLT3	NM_004119.2	c.1664T>A	p.Ile555Asn	41.9	YES, high.conf
SE16-1065	AML, NPM1 mutated/ Flt3 ITD mutation negative	DNMT3A	NM_022552.4	c.2264T>C	p.Phe755Ser	44.6	YES, high.conf
SE16-1078	Suboptimal consultation biopsy; MPN, PMF with grade 3 MF, based on JAK 2 kinase V617F mutation	RUNX1	NM_001754.4	c.611G>A	p.Arg204Gln	43.4	YES, high.conf
SE16-1078	Suboptimal consultation biopsy; MPN, PMF with grade 3 MF, based on JAK 2 kinase V617F mutation	U2AF1	NM_001025203.1	c.470A>C	p.Gln157Pro	42.3	YES, high.conf
SE16-1078	Suboptimal consultation biopsy; MPN, PMF with grade 3 MF, based on JAK 2 kinase V617F mutation	JAK2	NM_004972.3	c.1849G>T	p.Val617Phe	27.8	YES, high.conf
SE16-1084	MDS, therapy-related , 45, XY, -5, del(7)(q22)[4], sl, -21[4], 45,sl, t(15,21)(q15;p13)[4], 46,XY [1]	DNMT3A	NM_022552.4	c.2645G>A	p.Arg882His	2.4	NO	Cannot be validated even by looking on the raw base calls summaries
SE16-1084	MDS, therapy-related , 45, XY, -5, del(7)(q22)[4], sl, -21[4], 45,sl, t(15,21)(q15;p13)[4], 46,XY [1]	RUNX1	NM_001754.4	c.1005G>T	p.Gln335His	48.6	YES, high.conf
SE16-1084	MDS, therapy-related , 45, XY, -5, del(7)(q22)[4], sl, -21[4], 45,sl, t(15,21)(q15;p13)[4], 46,XY [1]	ZRSR2	NM_005089.3	c.1319G>A	p.Arg440Gln	77	NO	Not covered
SE16-1093	MDS/MPN with myelofibrosis grade 2, JAK2 kianse V617F mutation positive	SRSF2	NM_001195427.1	c.284C>A	p.Pro95His	49	YES, high.conf
SE16-1093	MDS/MPN with myelofibrosis grade 2, JAK2 kianse V617F mutation positive	RUNX1	NM_001754.4	c.593A>G	p.Asp198Gly	48.2	YES, high.conf
SE16-1093	MDS/MPN with myelofibrosis grade 2, JAK2 kianse V617F mutation positive	TET2	NM_001127208.2	c.4546C>T	p.Arg1516*	46.9	YES, high.conf
SE16-1093	MDS/MPN with myelofibrosis grade 2, JAK2 kianse V617F mutation positive	JAK2	NM_004972.3	c.1849G>T	p.Val617Phe	45.9	YES, high.conf
SE16-1093	MDS/MPN with myelofibrosis grade 2, JAK2 kianse V617F mutation positive	BCOR	NM_001123385.1	c.626C>T	p.Ser209Leu	99.6	NO	Not covered
SE16-1094	AML-MRC, complex karyotype inlcuding multiple monosomies and trisomies	TP53	NM_000546.5	c.1009C>T	p.Arg337Cys	43.3	YES, high.conf
SE16-1094	AML-MRC, complex karyotype inlcuding multiple monosomies and trisomies	TP53	NM_000546.5	c.499C>T	p.Gln167*	41.8	YES, high.conf
SE16-1100	AML with myelodysplasia-related changes / 47, XY, +1, der (1;7)(q10;p10)	DNMT3A	NM_022552.4	c.2645G>A	p.Arg882His	34.3	YES, high.conf
SE16-1100	AML with myelodysplasia-related changes / 47, XY, +1, der (1;7)(q10;p10)	IDH1	NM_005896.3	c.394C>T	p.Arg132Cys	41.8	YES, high.conf
SE16-1100	AML with myelodysplasia-related changes / 47, XY, +1, der (1;7)(q10;p10)	RUNX1	NM_001754.4	c.620G>A	p.Arg207Gln	31.5	YES, high.conf
SE16-1100	AML with myelodysplasia-related changes / 47, XY, +1, der (1;7)(q10;p10)	U2AF1	NM_001025203.1	c.470A>C	p.Gln157Pro	34.3	YES, high.conf
SE16-1101	AML with myelodysplasia-related changes / complex karyotype including monosomies and trisomies and del5q	TP53	NM_000546.5	c.1009C>T	p.Arg337Cys	46.6	YES, high.conf
SE16-1101	AML with myelodysplasia-related changes / complex karyotype including monosomies and trisomies and del5q	TP53	NM_000546.5	c.499C>T	p.Gln167*	45.4	YES, high.conf
SE16-1126	AML (transformed from Post-ET MF)/ complex karyotype including monosomies and del5q	TP53	NM_000546.5	c.856G>A	p.Glu286Lys	74.5	YES, high.conf
SE16-1126	AML (transformed from Post-ET MF)/ complex karyotype including monosomies and del5q	EZH2	NM_004456.4	c.457T>G	p.Tyr153Asp	47.3	YES, high.conf
SE16-1126	AML (transformed from Post-ET MF)/ complex karyotype including monosomies and del5q	JAK2	NM_004972.3	c.1849G>T	p.Val617Phe	50.9	YES, high.conf
SE16-1159	MDS/ MPN, unclassifiable, grade 1 MF, unclassifiable JAK2 kinase V617F positive	GATA2	NM_032638.4	c.1075T>G	p.Leu359Val	15.3	YES, high.conf
SE16-1159	MDS/ MPN, unclassifiable, grade 1 MF, unclassifiable JAK2 kinase V617F positive	TET2	NM_001127208.2	c.4160A>C	p.Asn1387Thr	25.9	YES, high.conf
SE16-1159	MDS/ MPN, unclassifiable, grade 1 MF, unclassifiable JAK2 kinase V617F positive	JAK2	NM_004972.3	c.1849G>T	p.Val617Phe	58.9	YES, high.conf
SE16-1172	Systemic mastocytosis with associated hematological neoplasm (SM-AHN) / JAK2 kinase V617F positive / Favoured AHN is CMML	TP53	NM_000546.5	c.1096T>G	p.Ser366Ala	60.3	NO	Not covered
SE16-1172	Systemic mastocytosis with associated hematological neoplasm (SM-AHN) / JAK2 kinase V617F positive / Favoured AHN is CMML	SRSF2	NM_001195427.1	c.284C>A	p.Pro95His	48.8	YES, high.conf
SE16-1172	Systemic mastocytosis with associated hematological neoplasm (SM-AHN) / JAK2 kinase V617F positive / Favoured AHN is CMML	KIT	NM_000222.2	c.2447A>T	p.Asp816Val	17.2	YES, high.conf
SE16-1172	Systemic mastocytosis with associated hematological neoplasm (SM-AHN) / JAK2 kinase V617F positive / Favoured AHN is CMML	EZH2	NM_004456.4	c.2045C>T	p.Ala682Val	31.5	YES, high.conf
SE16-1172	Systemic mastocytosis with associated hematological neoplasm (SM-AHN) / JAK2 kinase V617F positive / Favoured AHN is CMML	JAK2	NM_004972.3	c.1849G>T	p.Val617Phe	2	YES, high.conf
SE16-1221	AML, NOS/ 46, XY	CEBPA	NM_004364.3	c.935A>C	p.Gln312Pro	31.2	YES, high.conf
SE16-1221	AML, NOS/ 46, XY	ASXL1	NM_015338.5	c.1963A>G	p.Thr655Ala	49.6	YES, high.conf
SE16-1221	AML, NOS/ 46, XY	TET2	NM_001127208.2	c.3604A>G	p.Arg1202Gly	36.3	YES, high.conf
SE16-1221	AML, NOS/ 46, XY	RAD21	NM_006265.2	c.375-2A>G	p.?	36.3	NO	Not covered
SE16-1230	AML, NOS/ 46, XY	CEBPA	NM_004364.3	c.935A>C	p.Gln312Pro	32.4	YES, high.conf
SE16-1230	AML, NOS/ 46, XY	ASXL1	NM_015338.5	c.1963A>G	p.Thr655Ala	50.1	YES, high.conf
SE16-1230	AML, NOS/ 46, XY	TET2	NM_001127208.2	c.3604A>G	p.Arg1202Gly	32.8	YES, high.conf
SE16-1230	AML, NOS/ 46, XY	RAD21	NM_006265.2	c.375-2A>G	p.?	34.7	NO	Not covered
SE16-1232	MPN (not further classifiable because no biopsy material at LMP) / CalR mutation positive	ASXL1	NM_015338.5	c.2197C>T	p.Gln733*	13.3	YES, high.conf
SE16-1232	MPN (not further classifiable because no biopsy material at LMP) / CalR mutation positive	EZH2	NM_004456.4	c.1616G>A	p.Cys539Tyr	19.7	YES, high.conf
SE16-1414	AML with mutated NPM1 and FLT3- ITD mutation (intermediate level: 18.5%)	IDH1	NM_005896.3	c.394C>G	p.Arg132Gly	47.9	YES, high.conf
SE16-1424	AML, NOS; 46,XX;/ NPM1 and FLT3 ITD mutations not detected	DNMT3A	NM_022552.4	c.2525A>G	p.Gln842Arg	45.6	YES, high.conf
SE16-1424	AML, NOS; 46,XX;/ NPM1 and FLT3 ITD mutations not detected	GATA2	NM_032638.4	c.961C>T	p.Leu321Phe	30.3	YES, high.conf
SE16-1424	AML, NOS; 46,XX;/ NPM1 and FLT3 ITD mutations not detected	KIT	NM_000222.2	c.2466T>A	p.Asn822Lys	30.6	YES, high.conf
SE16-1440	AML, NOS / AML with maturation / 46, XX / NPM1 or Flt3 ITD mutations negative	KRAS	NM_033360.3	c.35G>A	p.Gly12Asp	5.3	YES, high.conf
SE16-1440	AML, NOS / AML with maturation / 46, XX / NPM1 or Flt3 ITD mutations negative	PTPN11	NM_002834.3	c.215C>T	p.Ala72Val	9.9	YES, high.conf
SE16-1440	AML, NOS / AML with maturation / 46, XX / NPM1 or Flt3 ITD mutations negative	DNMT3A	NM_022552.4	c.2645G>C	p.Arg882Pro	47.4	YES, high.conf
SE16-1440	AML, NOS / AML with maturation / 46, XX / NPM1 or Flt3 ITD mutations negative	BCOR	NM_001123385.1	c.3487C>T	p.Arg1163*	32.1	NO	Not covered
SE16-1440	AML, NOS / AML with maturation / 46, XX / NPM1 or Flt3 ITD mutations negative	STAG2	NM_001042749.2	c.1717C>T	p.Gln573*	34.4	NO	Not covered
SE16-1441	AML with MRC/ 45, XY, -7	TET2	NM_001127208.2	c.5666C>G	p.Pro1889Arg	36.3	YES, high.conf
SE16-1441	AML with MRC/ 45, XY, -7	ZRSR2	NM_005089.3	c.1127G>A	p.Arg376Lys	99.3	NO	Not covered
SE16-1497	AML, NOS/ 48, XX,+8, +22 / CBFbeta rearrangement is excluded by FISH	NRAS	NM_002524.3	c.35G>A	p.Gly12Asp	6	YES, high.conf
SE16-1497	AML, NOS/ 48, XX,+8, +22 / CBFbeta rearrangement is excluded by FISH	CBL	NM_005188.3	c.1169A>T	p.Asp390Val	75.9	YES, high.conf
SE16-1497	AML, NOS/ 48, XX,+8, +22 / CBFbeta rearrangement is excluded by FISH	KRAS	NM_033360.3	c.35G>A	p.Gly12Asp	4.3	YES, high.conf
SE16-1497	AML, NOS/ 48, XX,+8, +22 / CBFbeta rearrangement is excluded by FISH	CEBPA	NM_004364.3	c.962A>G	p.Asn321Ser	74.1	YES, high.conf
SE16-1497	AML, NOS/ 48, XX,+8, +22 / CBFbeta rearrangement is excluded by FISH	TET2	NM_001127208.2	c.1366G>T	p.Glu456*	36.7	YES, high.conf
SE16-1497	AML, NOS/ 48, XX,+8, +22 / CBFbeta rearrangement is excluded by FISH	TET2	NM_001127208.2	c.4097G>A	p.Arg1366His	8.5	YES, high.conf
SE16-1497	AML, NOS/ 48, XX,+8, +22 / CBFbeta rearrangement is excluded by FISH	RAD21	NM_006265.2	c.182T>C	p.Leu61Pro	24.3	NO	Not covered
SE16-1497	AML, NOS/ 48, XX,+8, +22 / CBFbeta rearrangement is excluded by FISH	JAK2	NM_004972.3	c.1849G>T	p.Val617Phe	9.8	YES, high.conf
SE16-1497	AML, NOS/ 48, XX,+8, +22 / CBFbeta rearrangement is excluded by FISH	STAG2	NM_001042749.2	c.775C>T	p.Arg259*	35.8	YES, high.conf
SE16-1589	AML, NOS / 46, XY/ NPM1 and Flt3 ITD mutations negative	DNMT3A	NM_022552.4	c.1640T>C	p.Leu547Pro	13.2	YES, high.conf
SE16-1589	AML, NOS / 46, XY/ NPM1 and Flt3 ITD mutations negative	IDH1	NM_005896.3	c.394C>T	p.Arg132Cys	11.4	YES, high.conf
SE16-1589	AML, NOS / 46, XY/ NPM1 and Flt3 ITD mutations negative	PHF6	NM_032458.2	c.782G>T	p.Gly261Val	24.1	YES, high.conf
SE16-1600	MDS with multilineage dysplasia / 46, XY	TET2	NM_001127208.2	c.2737C>T	p.Gln913*	72.7	YES, high.conf
SE16-1600	MDS with multilineage dysplasia / 46, XY	EZH2	NM_004456.4	c.1370G>A	p.Cys457Tyr	54.9	NO	Not covered
SE16-1600	MDS with multilineage dysplasia / 46, XY	ZRSR2	NM_005089.3	c.938-1G>A	p.?	26.7	NO	Not covered
SE16-1612	AML / 46, XY / Results of molecular analysis for NPM1 /Flt3 ITD mutations are pendings	DNMT3A	NM_022552.4	c.2645G>A	p.Arg882His	43	YES, high.conf
SE16-1621	AML with myelodysplasia - related changes/ Prior myelodysplastic syndrome / 46, XX, +1, der (1;22)(q10;q10)[8]	PTPN11	NM_002834.3	c.1508G>C	p.Gly503Ala	10.8	YES, high.conf
SE16-1621	AML with myelodysplasia - related changes/ Prior myelodysplastic syndrome / 46, XX, +1, der (1;22)(q10;q10)[8]	FLT3	NM_004119.2	c.2503G>C	p.Asp835His	6.3	YES, high.conf
SE16-1621	AML with myelodysplasia - related changes/ Prior myelodysplastic syndrome / 46, XX, +1, der (1;22)(q10;q10)[8]	IDH2	NM_002168.3	c.419G>A	p.Arg140Gln	45.9	YES, high.conf
SE16-1621	AML with myelodysplasia - related changes/ Prior myelodysplastic syndrome / 46, XX, +1, der (1;22)(q10;q10)[8]	SRSF2	NM_001195427.1	c.284C>A	p.Pro95His	35	YES, high.conf
SE16-1621	AML with myelodysplasia - related changes/ Prior myelodysplastic syndrome / 46, XX, +1, der (1;22)(q10;q10)[8]	DNMT3A	NM_022552.4	c.1811G>A	p.Arg604Gln	42.5	YES, high.conf
SE16-1625	CMML-1 (with myelofibrosis (grade 2) / JAK2 kinase V617F positive ( detected in 2015)	CBL	NM_005188.3	c.1259G>A	p.Arg420Gln	46.1	NO	Consistently low coverage across the target space in one of the two replicates
SE16-1625	CMML-1 (with myelofibrosis (grade 2) / JAK2 kinase V617F positive ( detected in 2015)	IDH2	NM_002168.3	c.419G>A	p.Arg140Gln	45.3	YES, high.conf
SE16-1625	CMML-1 (with myelofibrosis (grade 2) / JAK2 kinase V617F positive ( detected in 2015)	SRSF2	NM_001195427.1	c.284C>G	p.Pro95Arg	48.3	NO	Consistently low coverage across the target space in one of the two replicates
SE16-1625	CMML-1 (with myelofibrosis (grade 2) / JAK2 kinase V617F positive ( detected in 2015)	DNMT3A	NM_022552.4	c.2385G>T	p.Trp795Cys	48.4	YES, low.conf
SE16-1625	CMML-1 (with myelofibrosis (grade 2) / JAK2 kinase V617F positive ( detected in 2015)	JAK2	NM_004972.3	c.1849G>T	p.Val617Phe	46.7	NO	Consistently low coverage across the target space in one of the two replicates
SE16-1625	CMML-1 (with myelofibrosis (grade 2) / JAK2 kinase V617F positive ( detected in 2015)	PHF6	NM_032458.2	c.730-2A>T	p.?	41.9	NO	Consistently low coverage across the target space in one of the two replicates
SE16-1808	CMML-1; 47, XY, +21 [2]/46, XY [18]	SRSF2	NM_001195427.1	c.284C>T	p.Pro95Leu	41.6	YES, high.conf
SE16-1808	CMML-1; 47, XY, +21 [2]/46, XY [18]	RUNX1	NM_001754.4	c.1431G>A	p.Trp477*	38.3	NO	Not covered
SE16-1808	CMML-1; 47, XY, +21 [2]/46, XY [18]	RUNX1	NM_001754.4	c.319C>A	p.Arg107Ser	40.1	YES, high.conf
SE16-1808	CMML-1; 47, XY, +21 [2]/46, XY [18]	TET2	NM_001127208.2	c.2697T>G	p.Tyr899*	46.5	YES, high.conf
SE16-1832	AML, NOS / 47, XY, +8 [4]	IDH2	NM_002168.3	c.419G>A	p.Arg140Gln	44.9	YES, high.conf
SE16-1832	AML, NOS / 47, XY, +8 [4]	SRSF2	NM_001195427.1	c.284C>A	p.Pro95His	45.8	YES, high.conf
SE16-1832	AML, NOS / 47, XY, +8 [4]	RUNX1	NM_001754.4	c.1047T>A	p.Tyr349*	77.1	YES, high.conf
SE16-1905	AML, Cyto unsuccessful, NPM1-, FLT3-ITD-	NRAS	NM_002524.3	c.38G>A	p.Gly13Asp	4.3	NO	VAF Warning Flag
SE16-1905	AML, Cyto unsuccessful, NPM1-, FLT3-ITD-	PTPN11	NM_002834.3	c.1520C>A	p.Thr507Lys	8.4	YES, high.conf
SE16-1905	AML, Cyto unsuccessful, NPM1-, FLT3-ITD-	FLT3	NM_004119.2	c.2504A>T	p.Asp835Val	16.9	YES, high.conf
SE16-1905	AML, Cyto unsuccessful, NPM1-, FLT3-ITD-	DNMT3A	NM_022552.4	c.2645G>A	p.Arg882His	42.9	YES, high.conf
SE16-1905	AML, Cyto unsuccessful, NPM1-, FLT3-ITD-	DNMT3A	NM_022552.4	c.2029C>T	p.His677Tyr	47.5	YES, high.conf
SE16-1905	AML, Cyto unsuccessful, NPM1-, FLT3-ITD-	RUNX1	NM_001754.4	c.958C>T	p.Arg320*	35.4	YES, high.conf
SE16-1905	AML, Cyto unsuccessful, NPM1-, FLT3-ITD-	RUNX1	NM_001754.4	c.329A>G	p.Lys110Arg	11.2	YES, high.conf
SE16-1905	AML, Cyto unsuccessful, NPM1-, FLT3-ITD-	TET2	NM_001127208.2	c.4100C>A	p.Pro1367Gln	47.6	YES, high.conf
SE16-1905	AML, Cyto unsuccessful, NPM1-, FLT3-ITD-	TET2	NM_001127208.2	c.5623T>G	p.Cys1875Gly	43.1	YES, high.conf
SE16-1926	AML, NOS / 46, XY / NPM1 and Flt3 ITD mutation not detected	GATA2	NM_032638.4	c.920G>T	p.Arg307Leu	15.3	YES, high.conf
SE16-1926	AML, NOS / 46, XY / NPM1 and Flt3 ITD mutation not detected	TET2	NM_001127208.2	c.5624G>A	p.Cys1875Tyr	47	YES, high.conf
SE16-1961	Most consistent with MPN with myelofibrosis grade 3, not further classifiable / JAK2 V617F mutation positive	SF3B1	NM_012433.2	c.1997A>G	p.Lys666Arg	3.3	YES, high.conf
SE16-1961	Most consistent with MPN with myelofibrosis grade 3, not further classifiable / JAK2 V617F mutation positive	ASXL1	NM_015338.5	c.3202C>T	p.Arg1068*	33.7	YES, high.conf
SE16-1961	Most consistent with MPN with myelofibrosis grade 3, not further classifiable / JAK2 V617F mutation positive	U2AF1	NM_001025203.1	c.470A>C	p.Gln157Pro	35.6	YES, high.conf
SE16-1961	Most consistent with MPN with myelofibrosis grade 3, not further classifiable / JAK2 V617F mutation positive	JAK2	NM_004972.3	c.1849G>T	p.Val617Phe	29.8	YES, high.conf
SE16-1964	Most consistent with CMML-2 / 47, XY, +8[16]	NRAS	NM_002524.3	c.35G>C	p.Gly12Ala	14.3	YES, high.conf
SE16-1964	Most consistent with CMML-2 / 47, XY, +8[16]	KRAS	NM_033360.3	c.38G>A	p.Gly13Asp	13	YES, high.conf
SE16-1964	Most consistent with CMML-2 / 47, XY, +8[16]	SRSF2	NM_001195427.1	c.170T>A	p.Phe57Tyr	43.3	NO	Not covered
SE16-1964	Most consistent with CMML-2 / 47, XY, +8[16]	TET2	NM_001127208.2	c.3835G>T	p.Glu1279*	86.6	YES, high.conf
SE16-1964	Most consistent with CMML-2 / 47, XY, +8[16]	STAG2	NM_001042749.2	c.3132C>A	p.Tyr1044*	85.9	YES, high.conf
SE16-2074	T-MN ( consistent with MDS/MPN) / Positive for del(5)q and monosomy 7 shown by FISH	TP53	NM_000546.5	c.713G>C	p.Cys238Ser	75.8	YES, high.conf
SE16-2074	T-MN ( consistent with MDS/MPN) / Positive for del(5)q and monosomy 7 shown by FISH	DNMT3A	NM_022552.4	c.1784T>C	p.Leu595Pro	36.4	YES, high.conf
SE16-2075	AML, NOS; 47, XX, +8 [4]/46,XX [19]	DNMT3A	NM_022552.4	c.1406A>T	p.Glu469Val	47.5	YES, high.conf
SE16-2075	AML, NOS; 47, XX, +8 [4]/46,XX [19]	TET2	NM_001127208.2	c.3781C>T	p.Arg1261Cys	91	YES, high.conf
SE16-2093	AML with MRC / 46, XY [19]	DNMT3A	NM_022552.4	c.2098C>T	p.Pro700Ser	51.3	YES, high.conf
SE16-2093	AML with MRC / 46, XY [19]	DNMT3A	NM_022552.4	c.2063G>T	p.Arg688Leu	46.7	YES, high.conf
SE16-2093	AML with MRC / 46, XY [19]	SF3B1	NM_012433.2	c.1986C>G	p.His662Gln	45.5	YES, high.conf
SE16-2093	AML with MRC / 46, XY [19]	TET2	NM_001127208.2	c.1648C>T	p.Arg550*	38.6	YES, high.conf
SE16-2093	AML with MRC / 46, XY [19]	TET2	NM_001127208.2	c.4210C>T	p.Arg1404*	11.7	YES, high.conf
SE16-2093	AML with MRC / 46, XY [19]	EZH2	NM_004456.4	c.1882G>T	p.Gly628Cys	49.8	YES, high.conf
SE16-2190	MPN, post-ET myelofibrosis / CalR mutation positive / 46, XY[20]	CBL	NM_005188.3	c.1255T>C	p.Cys419Arg	43.2	YES, high.conf
SE16-2190	MPN, post-ET myelofibrosis / CalR mutation positive / 46, XY[20]	EZH2	NM_004456.4	c.2084C>T	p.Ser695Leu	18.7	YES, high.conf
SE16-2190	MPN, post-ET myelofibrosis / CalR mutation positive / 46, XY[20]	ZRSR2	NM_005089.3	c.505C>T	p.Arg169*	84.2	NO	Not covered
SE16-2206	No definitive diagnosis: MPN, NOS (biopsy taken at PMH, under hydroxyurea treatment) / JAK2 V617F positive	EZH2	NM_004456.4	c.1969G>C	p.Asp657His	50.5	YES, high.conf
SE16-2206	No definitive diagnosis: MPN, NOS (biopsy taken at PMH, under hydroxyurea treatment) / JAK2 V617F positive	JAK2	NM_004972.3	c.1849G>T	p.Val617Phe	46.7	YES, high.conf
SE16-2269	MPN, PMF / CalR mutation positive	GATA2	NM_032638.4	c.208G>T	p.Val70Phe	46.6	NO	Not covered
SE16-2314	Secondary AML (post CMML) / 47, XY, +8[11]/48. XY,+8,+8 [2]	TET2	NM_001127208.2	c.5615T>C	p.Leu1872Pro	31.3	YES, high.conf
SE16-2314	Secondary AML (post CMML) / 47, XY, +8[11]/48. XY,+8,+8 [2]	EZH2	NM_004456.4	c.2048C>T	p.Thr683Ile	44.9	YES, high.conf
SE16-2314	Secondary AML (post CMML) / 47, XY, +8[11]/48. XY,+8,+8 [2]	EZH2	NM_004456.4	c.1616G>A	p.Cys539Tyr	43.7	YES, high.conf
SE16-2314	Secondary AML (post CMML) / 47, XY, +8[11]/48. XY,+8,+8 [2]	RAD21	NM_006265.2	c.1352T>G	p.Leu451Arg	67.5	NO	Not covered
SE16-2348	AML, NOS / 46, XX / Flt3-ITD and NPM1 mutations negative	NRAS	NM_002524.3	c.35G>T	p.Gly12Val	10.4	YES, high.conf
SE16-2348	AML, NOS / 46, XX / Flt3-ITD and NPM1 mutations negative	SRSF2	NM_001195427.1	c.284C>T	p.Pro95Leu	43.3	YES, high.conf
SE16-2348	AML, NOS / 46, XX / Flt3-ITD and NPM1 mutations negative	DNMT3A	NM_022552.4	c.2644C>T	p.Arg882Cys	46.3	YES, high.conf
SE16-2478	MDS-EB(1) / 46, XY, del(7)(q22)	CBL	NM_005188.3	c.1096-1G>T	p.?	35.7	YES, high.conf
SE16-2478	MDS-EB(1) / 46, XY, del(7)(q22)	SETBP1	NM_015559.2	c.2609G>A	p.Gly870Asp	50.1	YES, high.conf
SE16-2478	MDS-EB(1) / 46, XY, del(7)(q22)	U2AF1	NM_001025203.1	c.470A>C	p.Gln157Pro	45.5	YES, high.conf
SE16-2507	Myelodysplastic syndrome with excess of blasts-1 (MDS-EB1) / 46, XX/ Negative for monosomy 5/5q deletion and negative for monosomy 7/7q deletion	TET2	NM_001127208.2	c.2539C>T	p.Gln847*	43.9	YES, high.conf
SE16-2507	Myelodysplastic syndrome with excess of blasts-1 (MDS-EB1) / 46, XX/ Negative for monosomy 5/5q deletion and negative for monosomy 7/7q deletion	TET2	NM_001127208.2	c.2861G>A	p.Trp954*	43.5	YES, high.conf
SE16-2507	Myelodysplastic syndrome with excess of blasts-1 (MDS-EB1) / 46, XX/ Negative for monosomy 5/5q deletion and negative for monosomy 7/7q deletion	STAG2	NM_001042749.2	c.3097C>T	p.Arg1033*	42.3	YES, high.conf
SE16-2570	MDS -EB-2 / 46, XY/ Flt3-ITD and NPM1 mutations not detected	IDH2	NM_002168.3	c.419G>A	p.Arg140Gln	41.3	YES, high.conf
SE16-2570	MDS -EB-2 / 46, XY/ Flt3-ITD and NPM1 mutations not detected	SRSF2	NM_001195427.1	c.284C>A	p.Pro95His	47.8	YES, high.conf
SE16-2570	MDS -EB-2 / 46, XY/ Flt3-ITD and NPM1 mutations not detected	DNMT3A	NM_022552.4	c.2645G>A	p.Arg882His	46.5	YES, high.conf
SE16-2570	MDS -EB-2 / 46, XY/ Flt3-ITD and NPM1 mutations not detected	RUNX1	NM_001754.4	c.602G>A	p.Arg201Gln	6	NO	Cannot be validated even by looking on the raw base calls summaries
SE16-2570	MDS -EB-2 / 46, XY/ Flt3-ITD and NPM1 mutations not detected	EZH2	NM_004456.4	c.1505G>A	p.Arg502Gln	6.4	NO	Not covered
SE16-2570	MDS -EB-2 / 46, XY/ Flt3-ITD and NPM1 mutations not detected	PHF6	NM_032458.2	c.941T>C	p.Ile314Thr	24.2	YES, high.conf
SE16-2571	MDS with excess of blasts (MDS-EB-2) / 46, XY	NRAS	NM_002524.3	c.35G>T	p.Gly12Val	41.8	YES, high.conf
SE16-2571	MDS with excess of blasts (MDS-EB-2) / 46, XY	SRSF2	NM_001195427.1	c.284C>A	p.Pro95His	48	YES, high.conf
SE16-2571	MDS with excess of blasts (MDS-EB-2) / 46, XY	TET2	NM_001127208.2	c.4138C>T	p.His1380Tyr	47.1	YES, high.conf
SE16-2571	MDS with excess of blasts (MDS-EB-2) / 46, XY	BCOR	NM_001123385.1	c.2428C>T	p.Arg810*	85.6	NO	Not covered
SE16-2571	MDS with excess of blasts (MDS-EB-2) / 46, XY	STAG2	NM_001042749.2	c.775C>T	p.Arg259*	86.8	YES, high.conf
SE16-2577	CMML -1 / 47, XY, +14	KRAS	NM_033360.3	c.38G>A	p.Gly13Asp	10.3	YES, high.conf
SE16-2577	CMML -1 / 47, XY, +14	DNMT3A	NM_022552.4	c.2644C>T	p.Arg882Cys	40.6	YES, high.conf
SE16-2577	CMML -1 / 47, XY, +14	U2AF1	NM_001025203.1	c.101C>T	p.Ser34Phe	32.7	YES, high.conf
SE16-2577	CMML -1 / 47, XY, +14	TET2	NM_001127208.2	c.2674C>T	p.Gln892*	38.2	YES, high.conf
SE16-2577	CMML -1 / 47, XY, +14	BCOR	NM_001123385.1	c.4174-1G>A	p.?	76.9	NO	Not covered
SE16-2581	AML, NOS / 47, XY, +8[17]; Not tested for NPM1 of FLT3-ITD mutations	SRSF2	NM_001195427.1	c.284C>G	p.Pro95Arg	47.6	YES, high.conf
SE16-2581	AML, NOS / 47, XY, +8[17]; Not tested for NPM1 of FLT3-ITD mutations	TET2	NM_001127208.2	c.3788G>A	p.Cys1263Tyr	45.7	YES, high.conf
SE16-2581	AML, NOS / 47, XY, +8[17]; Not tested for NPM1 of FLT3-ITD mutations	TET2	NM_001127208.2	c.5253T>A	p.Tyr1751*	44.2	YES, high.conf
SE17-0055	AML with MRC / 47, XY, +4[10]/46, XY[1]	FLT3	NM_004119.2	c.2516A>G	p.Asp839Gly	5.1	YES, high.conf
SE17-0055	AML with MRC / 47, XY, +4[10]/46, XY[1]	FLT3	NM_004119.2	c.2505T>A	p.Asp835Glu	3.5	YES, high.conf
SE17-0055	AML with MRC / 47, XY, +4[10]/46, XY[1]	DNMT3A	NM_022552.4	c.2644C>T	p.Arg882Cys	41.8	YES, high.conf
SE17-0055	AML with MRC / 47, XY, +4[10]/46, XY[1]	KIT	NM_000222.2	c.2447A>T	p.Asp816Val	9.1	YES, high.conf
SE17-0055	AML with MRC / 47, XY, +4[10]/46, XY[1]	TET2	NM_001127208.2	c.727C>T	p.Gln243*	55.5	YES, high.conf
SE17-0058	AML with mutated NPM1 / FLT3-ITD positive (intermediate level)	GATA2	NM_032638.4	c.898G>A	p.Ala300Thr	50.4	YES, high.conf
SE17-0058	AML with mutated NPM1 / FLT3-ITD positive (intermediate level)	TET2	NM_001127208.2	c.3955-1G>A		33.6	YES, high.conf
SE17-0058	AML with mutated NPM1 / FLT3-ITD positive (intermediate level)	TET2	NM_001127208.2	c.4457C>G	p.Ser1486*	37.8	YES, high.conf
SE17-0058	AML with mutated NPM1 / FLT3-ITD positive (intermediate level)	BCOR	NM_001123385.1	c.3950C>T	p.Pro1317Leu	35.7	NO	Not covered
SE17-0085	AML, therapy-related / 46, XY, del(7)(q11.2)[7]/ 46, XY[3]	IDH2	NM_002168.3	c.418C>T	p.Arg140Trp	14.9	YES, high.conf
SE17-0085	AML, therapy-related / 46, XY, del(7)(q11.2)[7]/ 46, XY[3]	ASXL1	NM_015338.5	c.4243C>T	p.Arg1415*	16.7	YES, high.conf
SE17-0085	AML, therapy-related / 46, XY, del(7)(q11.2)[7]/ 46, XY[3]	RUNX1	NM_001754.4	c.602G>A	p.Arg201Gln	20.4	YES, high.conf
SE17-0085	AML, therapy-related / 46, XY, del(7)(q11.2)[7]/ 46, XY[3]	RUNX1	NM_001754.4	c.485G>A	p.Arg162Lys	13.2	YES, high.conf
SE17-0085	AML, therapy-related / 46, XY, del(7)(q11.2)[7]/ 46, XY[3]	BCOR	NM_001123385.1	c.2324T>G	p.Leu775*	44	NO	Not covered
SE17-0105	MPAL, T/ Mye; 47, XX, add (1)(p32), add(10)(q22), t(11;18)(p15;q21), del(16)(p11.2), +22 [3]	TP53	NM_000546.5	c.916C>T	p.Arg306*	20.3	YES, high.conf
SE17-0105	MPAL, T/ Mye; 47, XX, add (1)(p32), add(10)(q22), t(11;18)(p15;q21), del(16)(p11.2), +22 [3]	ASXL1	NM_015338.5	c.2077C>T	p.Arg693*	17.2	YES, high.conf
SE17-0107	No biopsy in Copath/ AML with MRC; 46, XY, add(2)(q31), -9, add (17)(p12), +mar1, +mar2[cp18]/46, XY, add(17)(p11.2)[4]	IDH2	NM_002168.3	c.419G>A	p.Arg140Gln	44.6	YES, high.conf
SE17-0107	No biopsy in Copath/ AML with MRC; 46, XY, add(2)(q31), -9, add (17)(p12), +mar1, +mar2[cp18]/46, XY, add(17)(p11.2)[4]	SRSF2	NM_001195427.1	c.170T>A	p.Phe57Tyr	43.4	NO	Not covered
SE17-0107	No biopsy in Copath/ AML with MRC; 46, XY, add(2)(q31), -9, add (17)(p12), +mar1, +mar2[cp18]/46, XY, add(17)(p11.2)[4]	ASXL1	NM_015338.5	c.1774C>T	p.Gln592*	38.7	YES, high.conf
SE17-0107	No biopsy in Copath/ AML with MRC; 46, XY, add(2)(q31), -9, add (17)(p12), +mar1, +mar2[cp18]/46, XY, add(17)(p11.2)[4]	RUNX1	NM_001754.4	c.404G>A	p.Gly135Asp	44.5	YES, high.conf
SE17-0170	AML with myelodysplasia-related changes; 46, XX, del(11)(q13q23)[14]/47, idem, +8[2]/48, idem, +2mar[2]	CBL	NM_005188.3	c.1151G>T	p.Cys384Phe	32.8	YES, high.conf
SE17-0170	AML with myelodysplasia-related changes; 46, XX, del(11)(q13q23)[14]/47, idem, +8[2]/48, idem, +2mar[2]	IDH1	NM_005896.3	c.394C>T	p.Arg132Cys	24	YES, high.conf
SE17-0170	AML with myelodysplasia-related changes; 46, XX, del(11)(q13q23)[14]/47, idem, +8[2]/48, idem, +2mar[2]	ASXL1	NM_015338.5	c.2077C>T	p.Arg693*	36.5	YES, high.conf
SE17-0170	AML with myelodysplasia-related changes; 46, XX, del(11)(q13q23)[14]/47, idem, +8[2]/48, idem, +2mar[2]	RUNX1	NM_001754.4	c.958C>T	p.Arg320*	19.8	YES, high.conf
SE17-0170	AML with myelodysplasia-related changes; 46, XX, del(11)(q13q23)[14]/47, idem, +8[2]/48, idem, +2mar[2]	EZH2	NM_004456.4	c.1654T>C	p.Cys552Arg	44.2	YES, high.conf
SE17-0170	AML with myelodysplasia-related changes; 46, XX, del(11)(q13q23)[14]/47, idem, +8[2]/48, idem, +2mar[2]	EZH2	NM_004456.4	c.1580C>A	p.Pro527His	43.9	YES, high.conf
SE17-0170	AML with myelodysplasia-related changes; 46, XX, del(11)(q13q23)[14]/47, idem, +8[2]/48, idem, +2mar[2]	JAK2	NM_004972.3	c.1849G>T	p.Val617Phe	44.7	YES, high.conf
SE17-0171	Recurrence of AML with t(8;21)	TP53	NM_000546.5	c.605G>A	p.Arg202His	33.7	YES, high.conf
SE17-0171	Recurrence of AML with t(8;21)	TP53	NM_000546.5	c.91G>A	p.Val31Ile	37.1	NO	Not covered
SE17-0171	Recurrence of AML with t(8;21)	RUNX1	NM_001754.4	c.185A>T	p.Asp62Val	22.2	NO	Not covered
SE17-0171	Recurrence of AML with t(8;21)	TET2	NM_001127208.2	c.3785G>A	p.Arg1262Gln	30.6	YES, high.conf
SE17-0186	AML with myelodysplasia-related changes; Complex karyotype: 43, X, -Y, der(3;5)(q10;p10), -7, add(21)(p11.2), add(21)(p11.2)[3]/43, idem, del(12)(p11.2p13)[10]/46, XY[1]	TP53	NM_000546.5	c.376-1G>A	p.?	28.8	YES, high.conf
SE17-0209	MPN, ET (diagnosis 1995) / CalR mutation positive	TP53	NM_000546.5	c.524G>A	p.Arg175His	2.7	NO	VAF Warning Flag
SE17-0209	MPN, ET (diagnosis 1995) / CalR mutation positive	ASXL1	NM_015338.5	c.2740G>T	p.Glu914*	43.7	YES, high.conf
SE17-0221	AML with maturation / NPM1 and FLT3-ITD mutations negative ;47, XX, +8[17]/ 46, XX [3]	NRAS	NM_002524.3	c.35G>A	p.Gly12Asp	42.5	YES, high.conf
SE17-0221	AML with maturation / NPM1 and FLT3-ITD mutations negative ;47, XX, +8[17]/ 46, XX [3]	CEBPA	NM_004364.3	c.962A>G	p.Asn321Ser	46.2	YES, high.conf
SE17-0221	AML with maturation / NPM1 and FLT3-ITD mutations negative ;47, XX, +8[17]/ 46, XX [3]	RUNX1	NM_001754.4	c.843C>G	p.Tyr281*	50.7	YES, high.conf
SE17-0221	AML with maturation / NPM1 and FLT3-ITD mutations negative ;47, XX, +8[17]/ 46, XX [3]	TET2	NM_001127208.2	c.3473C>T	p.Ala1158Val	23.4	YES, high.conf
SE17-0221	AML with maturation / NPM1 and FLT3-ITD mutations negative ;47, XX, +8[17]/ 46, XX [3]	EZH2	NM_004456.4	c.409G>T	p.Glu137*	94.5	YES, high.conf
SE17-0286	No definitive diagnosis as yet/ ? Relapse of AML (primary diagnosis of AML with mutated NPM1 in 2013), now dropping counts	IDH2	NM_002168.3	c.419G>A	p.Arg140Gln	7.3	YES, high.conf
SE17-0286	No definitive diagnosis as yet/ ? Relapse of AML (primary diagnosis of AML with mutated NPM1 in 2013), now dropping counts	ASXL1	NM_015338.5	c.1748G>A	p.Trp583*	15.3	YES, high.conf
SE17-0286	No definitive diagnosis as yet/ ? Relapse of AML (primary diagnosis of AML with mutated NPM1 in 2013), now dropping counts	TET2	NM_001127208.2	c.2604T>G	p.Phe868Leu	50.9	YES, high.conf
SE17-0286	No definitive diagnosis as yet/ ? Relapse of AML (primary diagnosis of AML with mutated NPM1 in 2013), now dropping counts	ZRSR2	NM_005089.3	c.283G>A	p.Ala95Thr	53.5	NO	Not covered
SE17-0303	No definitive diagnosis: Regeneration vs Myeloid disorder	IDH2	NM_002168.3	c.515G>A	p.Arg172Lys	2.3	YES, high.conf
SE17-0303	No definitive diagnosis: Regeneration vs Myeloid disorder	TET2	NM_001127208.2	c.434G>A	p.Ser145Asn	51.3	YES, high.conf
SE17-0307	MPN/MDS not further classifiable; 646, XX, del(9)(q13q22)[2]/47, XY, idem,+8[2]	KRAS	NM_033360.3	c.35G>A	p.Gly12Asp	38.7	YES, high.conf
SE17-0307	MPN/MDS not further classifiable; 646, XX, del(9)(q13q22)[2]/47, XY, idem,+8[2]	TET2	NM_001127208.2	c.1648C>T	p.Arg550*	36.6	YES, high.conf
SE17-0307	MPN/MDS not further classifiable; 646, XX, del(9)(q13q22)[2]/47, XY, idem,+8[2]	TET2	NM_001127208.2	c.4680T>G	p.Tyr1560*	49.4	YES, high.conf
SE17-0307	MPN/MDS not further classifiable; 646, XX, del(9)(q13q22)[2]/47, XY, idem,+8[2]	EZH2	NM_004456.4	c.2035G>A	p.Val679Met	95.5	YES, high.conf
SE17-0307	MPN/MDS not further classifiable; 646, XX, del(9)(q13q22)[2]/47, XY, idem,+8[2]	JAK2	NM_004972.3	c.1849G>T	p.Val617Phe	6.9	YES, high.conf
SE17-0361	AML, NOS (AML with monocytic differentiation)/ NPM1 mutation negative/ FLT3- ITD mutation positive (intermediate level)	DNMT3A	NM_022552.4	c.1627G>T	p.Gly543Cys	46	YES, high.conf
SE17-0361	AML, NOS (AML with monocytic differentiation)/ NPM1 mutation negative/ FLT3- ITD mutation positive (intermediate level)	SMC1A	NM_006306.3	c.287G>A	p.Arg96His	84.1	NO	Not covered
SE17-0379	AML, NOS (AML with minimal differentiation)/ NPM1 and FLT3-ITD mutations negative	IDH2	NM_002168.3	c.418C>T	p.Arg140Trp	4.2	YES, high.conf
SE17-0379	AML, NOS (AML with minimal differentiation)/ NPM1 and FLT3-ITD mutations negative	GNAS	NM_000516.4	c.602G>A	p.Arg201His	32.6	YES, high.conf
SE17-0379	AML, NOS (AML with minimal differentiation)/ NPM1 and FLT3-ITD mutations negative	RUNX1	NM_001754.4	c.485G>A	p.Arg162Lys	16.1	YES, high.conf
SE17-0379	AML, NOS (AML with minimal differentiation)/ NPM1 and FLT3-ITD mutations negative	TET2	NM_001127208.2	c.5152G>T	p.Val1718Leu	76.8	YES, high.conf
SE17-0379	AML, NOS (AML with minimal differentiation)/ NPM1 and FLT3-ITD mutations negative	PHF6	NM_032458.2	c.418+1G>A	p.?	13.1	YES, high.conf
SE17-0383	MDS with ringed sideroblasts and Plasma cell neoplasia;46, XY[20]	SF3B1	NM_012433.2	c.2098A>G	p.Lys700Glu	20.6	YES, high.conf
SE17-0383	MDS with ringed sideroblasts and Plasma cell neoplasia;46, XY[20]	SF3B1	NM_012433.2	c.1873C>T	p.Arg625Cys	4.6	YES, high.conf
SE17-0383	MDS with ringed sideroblasts and Plasma cell neoplasia;46, XY[20]	TET2	NM_001127208.2	c.2299A>G	p.Asn767Asp	48	YES, high.conf
SE17-0392	AML with MRC (prior MDS)	NRAS	NM_002524.3	c.35G>C	p.Gly12Ala	4.7	YES, high.conf
SE17-0392	AML with MRC (prior MDS)	STAG2	NM_001042749.2	c.2857C>T	p.Arg953*	89.3	NO	Not covered
SE17-0421	AML with mutated NPM1	DNMT3A	NM_022552.4	c.2645G>A	p.Arg882His	43.8	YES, high.conf
SE17-0421	AML with mutated NPM1	KIT	NM_000222.2	c.1588G>A	p.Val530Ile	51.8	NO	Not covered
SE17-0447	T-LGL	IDH2	NM_002168.3	c.419G>A	p.Arg140Gln	2.6	YES, high.conf
SE17-0449	Secondary AML (prior Post-ET myelofibrosis) / JAK2 V617F positive	ASXL1	NM_015338.5	c.2957A>G	p.Asn986Ser	49.1	YES, high.conf
SE17-0449	Secondary AML (prior Post-ET myelofibrosis) / JAK2 V617F positive	RUNX1	NM_001754.4	c.508+2T>A	p.?	22.5	YES, high.conf
SE17-0449	Secondary AML (prior Post-ET myelofibrosis) / JAK2 V617F positive	JAK2	NM_004972.3	c.1849G>T	p.Val617Phe	72.7	YES, high.conf
SE17-0449	Secondary AML (prior Post-ET myelofibrosis) / JAK2 V617F positive	PHF6	NM_032458.2	c.821G>A	p.Arg274Gln	18.4	YES, high.conf
SE17-0505	MDS/MPN, NOS	NRAS	NM_002524.3	c.35G>C	p.Gly12Ala	46.1	YES, high.conf
SE17-0505	MDS/MPN, NOS	EZH2	NM_004456.4	c.1957C>A	p.Gln653Lys	91.1	YES, high.conf
SE17-0596	Blast phase of MPN; Clinical history of PV	PTPN11	NM_002834.3	c.211T>C	p.Phe71Leu	9.8	YES, high.conf
SE17-0596	Blast phase of MPN; Clinical history of PV	PTPN11	NM_002834.3	c.1504T>C	p.Ser502Pro	14.8	YES, high.conf
SE17-0596	Blast phase of MPN; Clinical history of PV	SRSF2	NM_001195427.1	c.284C>A	p.Pro95His	52.2	YES, high.conf
SE17-0596	Blast phase of MPN; Clinical history of PV	DNMT3A	NM_022552.4	c.2644C>T	p.Arg882Cys	47.5	YES, high.conf
SE17-0596	Blast phase of MPN; Clinical history of PV	RUNX1	NM_001754.4	c.508+2T>C		86.2	YES, high.conf
SE17-0596	Blast phase of MPN; Clinical history of PV	JAK2	NM_004972.3	c.1849G>T	p.Val617Phe	93.1	YES, high.conf
SE17-0596	Blast phase of MPN; Clinical history of PV	BCOR	NM_001123385.1	c.4540C>T	p.Arg1514*	28.3	NO	Not covered
SE17-0694	MPN, PMF / JAK2 kinaseV617F positive	CBL	NM_005188.3	c.1228-2A>G		16.4	YES, high.conf
SE17-0694	MPN, PMF / JAK2 kinaseV617F positive	SF3B1	NM_012433.2	c.1997A>C	p.Lys666Thr	38.8	YES, high.conf
SE17-0694	MPN, PMF / JAK2 kinaseV617F positive	JAK2	NM_004972.3	c.1849G>T	p.Val617Phe	33.3	YES, high.conf
SE17-0694	MPN, PMF / JAK2 kinaseV617F positive	BCOR	NM_001123385.1	c.4428+1G>A		70.2	NO	Not covered
SE17-0694	MPN, PMF / JAK2 kinaseV617F positive	PHF6	NM_032458.2	c.719A>G	p.Tyr240Cys	22.9	YES, high.conf
SE17-0711	No definitive diagnosis' only blood sample` sent for flow cytometry analysis: 10% blasts of myeloid lineage	DNMT3A	NM_022552.4	c.2056G>C	p.Asp686His	36.6	YES, high.conf
SE17-0711	No definitive diagnosis' only blood sample` sent for flow cytometry analysis: 10% blasts of myeloid lineage	SMC1A	NM_006306.3	c.1899C>G	p.His633Gln	48.3	YES, high.conf
SE17-0778	MPN /JAK2 kinase V617F positive	SF3B1	NM_012433.2	c.1998G>T	p.Lys666Asn	46.2	YES, high.conf
SE17-0778	MPN /JAK2 kinase V617F positive	ASXL1	NM_015338.5	c.3547G>T	p.Glu1183*	45.9	YES, high.conf
SE17-0778	MPN /JAK2 kinase V617F positive	JAK2	NM_004972.3	c.1849G>T	p.Val617Phe	56.2	YES, high.conf
SE17-0813	AML with mutated NPM1/ FLT3 ITD positive (51% mutant)	DNMT3A	NM_022552.4	c.2645G>A	p.Arg882His	47.9	YES, high.conf
SE17-0872	Myeloproliferative neoplasm, not further classified; CalR mutation positive	TP53	NM_000546.5	c.704A>G	p.Asn235Ser	50.6	YES, high.conf
SE17-0872	Myeloproliferative neoplasm, not further classified; CalR mutation positive	ASXL1	NM_015338.5	c.2431A>G	p.Asn811Asp	50.3	YES, high.conf
SE17-0872	Myeloproliferative neoplasm, not further classified; CalR mutation positive	EZH2	NM_004456.4	c.1889G>A	p.Gly630Glu	35	YES, high.conf
SE17-1069	AML with mutated NPM1	SMC3	NM_005445.3	c.2609A>G	p.Asn870Ser	50.2	NO	Not covered
SE17-1069	AML with mutated NPM1	GATA2	NM_032638.4	c.481C>G	p.Pro161Ala	50.8	NO	Not covered
SE17-1069	AML with mutated NPM1	TET2	NM_001127208.2	c.2757C>A	p.Tyr919*	45.4	YES, high.conf
SE17-1169	Secondary AML	NRAS	NM_002524.3	c.35G>A	p.Gly12Asp	21.7	YES, high.conf
SE17-1169	Secondary AML	SMC3	NM_005445.3	c.804G>C	p.Glu268Asp	41.6	NO	Not covered
SE17-1169	Secondary AML	KRAS	NM_033360.3	c.38G>A	p.Gly13Asp	12.1	YES, high.conf
SE17-1169	Secondary AML	EZH2	NM_004456.4	c.1990G>C	p.Asp664His	95.1	YES, high.conf
SE17-1197	MPN, ET with CalR mutation positive	ASXL1	NM_015338.5	c.2957A>G	p.Asn986Ser	52.7	YES, high.conf
SE17-1198	AML, NOS	NRAS	NM_002524.3	c.176C>A	p.Ala59Asp	32.4	YES, high.conf
SE17-1198	AML, NOS	SRSF2	NM_001195427.1	c.284C>A	p.Pro95His	43.2	YES, high.conf
SE17-1198	AML, NOS	STAG2	NM_001042749.2	c.3097C>T	p.Arg1033*	56.4	YES, high.conf
SE17-1214	AML with mutated NPM1	KRAS	NM_033360.3	c.35G>T	p.Gly12Val	2.4	YES, high.conf
SE17-1214	AML with mutated NPM1	DNMT3A	NM_022552.4	c.2645G>A	p.Arg882His	42.9	YES, high.conf
SE17-1226	AML with t(8;21)(q22;q22)/RUNX1-RUNX1T1	SMC3	NM_005445.3	c.1985G>T	p.Gly662Val	31.9	YES, high.conf
SE17-1424	AML with maturation	CBL	NM_005188.3	c.1119G>T	p.Glu373Asp	44.7	YES, high.conf
SE17-1424	AML with maturation	SETBP1	NM_015559.2	c.2602G>A	p.Asp868Asn	6.6	YES, high.conf
SE17-1424	AML with maturation	SETBP1	NM_015559.2	c.2608G>A	p.Gly870Ser	34.8	YES, high.conf
SE17-1424	AML with maturation	SETBP1	NM_015559.2	c.2612T>C	p.Ile871Thr	2.6	YES, high.conf
SE17-1615	Secondary AML (preceding CMML)	NRAS	NM_002524.3	c.183A>C	p.Gln61His	27.3	YES, high.conf
SE17-1615	Secondary AML (preceding CMML)	NRAS	NM_002524.3	c.181C>A	p.Gln61Lys	18.5	YES, high.conf
SE17-1615	Secondary AML (preceding CMML)	SRSF2	NM_001195427.1	c.284C>G	p.Pro95Arg	37.9	YES, high.conf
SE17-1615	Secondary AML (preceding CMML)	CEBPA	NM_004364.3	c.382C>T	p.Pro128Ser	91.9	NO	Not covered
SE17-1615	Secondary AML (preceding CMML)	GNAS	NM_000516.4	c.602G>A	p.Arg201His	49.7	YES, high.conf
SE17-1618	AML with maturation	NRAS	NM_002524.3	c.35G>A	p.Gly12Asp	1.3	YES, high.conf
SE17-1618	AML with maturation	NRAS	NM_002524.3	c.34G>T	p.Gly12Cys	2.9	NO	Didn't pass P-value cut-off
SE17-1618	AML with maturation	ASXL1	NM_015338.5	c.3635C>T	p.Ser1212Phe	48.7	YES, high.conf
SE17-1618	AML with maturation	KIT	NM_000222.2	c.2447A>T	p.Asp816Val	24	YES, high.conf
SE17-1618	AML with maturation	TET2	NM_001127208.2	c.5449C>A	p.His1817Asn	49.4	YES, high.conf
SE17-1618	AML with maturation	EZH2	NM_004456.4	c.2139A>G	p.Ile713Met	87	YES, high.conf
SE17-1649	AML, NOS	IDH2	NM_002168.3	c.419G>A	p.Arg140Gln	3.2	YES, high.conf
SE17-1649	AML, NOS	DNMT3A	NM_022552.4	c.2645G>A	p.Arg882His	35.7	YES, high.conf
SE17-1649	AML, NOS	TET2	NM_001127208.2	c.3785G>A	p.Arg1262Gln	41.2	YES, high.conf
SE17-1649	AML, NOS	TET2	NM_001127208.2	c.4075C>T	p.Arg1359Cys	38.1	YES, high.conf
SE17-1649	AML, NOS	ZRSR2	NM_005089.3	c.868C>T	p.Arg290*	68.1	YES, high.conf
SE17-1649	AML, NOS	BCOR	NM_001123385.1	c.2271C>G	p.Asp757Glu	99.4	NO	Not covered
SE17-1649	AML, NOS	BCOR	NM_001123385.1	c.1024C>T	p.Arg342*	70	NO	Not covered
SE17-1649	AML, NOS	STAG2	NM_001042749.2	c.1840C>T	p.Arg614*	61.7	NO	Not covered
SE17-1656	Plasma cell neoplasia (MGUS) and thrombocytopenia without evidence of MDS	KRAS	NM_033360.3	c.183A>C	p.Gln61His	1.8	YES, high.conf
SE17-1656	Plasma cell neoplasia (MGUS) and thrombocytopenia without evidence of MDS	SRSF2	NM_001195427.1	c.283C>A	p.Pro95Thr	53.6	YES, high.conf
SE17-1656	Plasma cell neoplasia (MGUS) and thrombocytopenia without evidence of MDS	RUNX1	NM_001754.4	c.348C>G	p.Phe116Leu	41.4	YES, high.conf

## Sheet: Clinically reported Indels
Sample ID	Disease type	Gene	NM id	Variant (cDNA)	Variant (AA)	Allele frequency	Detected with smMIP-tools	Reason
SE15-0277	AML with MDS related changes	GATA2	NM_032638.4	c.974_975insACT	p.Met325delinsIleLeu	44.21	YES, high.conf
SE15-0278	AML with MDS related changes	GATA2	NM_032638.4	c.974_975insACT	p.Met325delinsIleLeu	42.92	YES, high.conf
SE15-0298	AML with MDS related changes	CEBPA	NM_004364.3	c.584_589dupACCCGC	p.His195_Pro196dup	43	NO	Not covered
SE15-0445	AML, with MDS related changes	STAG2	NM_001042749.1	c.2730delA	FS	10.8	NO	Not covered
SE15-0538	MDS/MPN, consistent with CMML2	ASXL1	NM_015338.5	c.1934dupG	p.Gly646Trpfs*12	36.1	YES, high.conf
SE15-0538	MDS/MPN, consistent with CMML2	EZH2	NM_004456.4	c.312delT	p.Ala105LeufsTer5	76.71	NO	Not covered
SE15-0573	AML, with MDS-related changes	CEBPA	NM_004364.3	c.68dupC	p.His24AlafsTer84	14.57	YES, high.conf
SE15-0573	AML, with MDS-related changes	NPM1	NM_002520.6	c.859_860insTCTG	p.Trp288CysfsTer12	17.2	YES, high.conf
SE15-0574	AML, with MDS-related changes	CEBPA	NM_004364.3	c.68dupC	p.His24AlafsTer84	27.1	YES, high.conf
SE15-0574	AML, with MDS-related changes	NPM1	NM_002520.6	c.859_860insTCTG	p.Trp288CysfsTer12	35.34	YES, high.conf
SE15-1426	AML, NPM1 mutated	CEBPA	NM_004364.3	c.68_78delCGCACGCGCCC	p.Pro23GlnfsTer81	9.74	YES, high.conf
SE15-1426	AML, NPM1 mutated	NPM1	NM_002520.6	c.859_860insTCTG	p.Trp288CysfsTer12	35.37	YES, high.conf
SE15-1594	AML with MDS related changes	CEBPA	NM_004364.3	c.378del	p.Pro128fs	23	NO	Not covered
SE15-1594	AML with MDS related changes	CEBPA	NM_004364.3	c.68dupC	p.His24AlafsTer84	16.56	YES, high.conf
SE15-1594	AML with MDS related changes	ASXL1	NM_015338.5	c.1934dupG	p.Gly646Trpfs*12	32.9	YES, high.conf
SE15-1594	AML with MDS related changes	TET2	NM_001127208.2	c.2820_2823delCCCT	p.Pro942ArgfsTer10	47.27	YES, high.conf
SE15-1675	Relapse of AML	FLT3	NM_004119.2	c.1764_1823dup	p.Tyr589_Glu608dup	35	NO	Cannot be validated even by looking on the raw reads
SE15-1766	AML	FLT3	NM_004119.2	c.1784_1804dupGAGAATATGAATATGATCTCA	p.Arg595_Leu601dup	13.92	YES, low.conf
SE15-1918	AML relapsed Nov 2013, in CR, now some LGL	CEBPA	NM_004364.3	c.584_589dupACCCGC	p.His195_Pro196dup	27.37	NO	Not covered
SE15-1918	AML relapsed Nov 2013, in CR, now some LGL	RUNX1	NM_001754.4	c.374delC	p.Pro125GlnfsTer8	45.2	YES, high.conf
SE15-1918	AML relapsed Nov 2013, in CR, now some LGL	RAD21	NM_006265.2	c.579dupA	p.Glu194ArgfsTer3	40.98	NO	Not covered
SE15-1986	post-PV MF	DNMT3A	NM_022552.4	c.2270delA	p.Asn757fs	45.44	YES, high.conf
SE15-1986	post-PV MF	ASXL1	NM_015338.5	c.2422delC	p.Pro808fs	43.32	YES, high.conf
SE15-1986	post-PV MF	TET2	NM_001127208.2	c.1143delC	p.Phe381fs	42.86	YES, high.conf
SE15-1989	MPN + B-CLL	TET2	NM_001127208.2	c.1333_1334insT	p.Leu446fs	7.46	YES, high.conf
SE15-2056	susp MDS	RUNX1	NM_001754.4	c.722_723dupAC	p.His242fs	32.6	YES, high.conf
SE15-2084	persistent MDS-AML post AZA	ASXL1	NM_015338.5	c.1852_1853delAA	p.Lys618SerfsTer16	43.98	YES, high.conf
SE15-2084	persistent MDS-AML post AZA	STAG2	NM_001042749.1	c.753_754insTTAC	p.Arg252LeufsTer4	76.12	YES, high.conf
SE15-2357	MPN, PMF	SRSF2	NM_001195427.1	c.284_307delCCCCGGACTCACACCACAGCCGCC	p.Pro95_Arg102del	54.11	NO	Not covered
SE15-2357	MPN, PMF	CALR	NM_004343.3	c.1191_1199delTGAGGAGGA	p.Glu398_Asp400del	52.69	YES, high.conf
SE15-2357	MPN, PMF	ASXL1	NM_015338.5	c.1934dupG	p.Gly646Trpfs*12	34.9	YES, high.conf
SE15-2357	MPN, PMF	GATA2	NM_032638.4	c.796delC	p.His266ThrfsTer60	45.54	NO	Not covered
SE15-2462	t-AML	CEBPA	NM_004364.3	c.368dupG	p.Ala124Serfs*46	25	NO	Not covered
SE15-2462	t-AML	RUNX1	NM_001754.4	c.1184dupC	p.Phe396ValfsTer204	37.43	YES, high.conf
SE15-2566	AML with MDS-related changes	CEBPA	NM_004364.3	c.542dupA	p.Tyr181Ter	12.03	NO	Cannot be validated in one of the replicates even by looking on the raw base calls summaries
SE15-2566	AML with MDS-related changes	TET2	NM_001127208.2	c.987dupT	p.Glu330Ter	27.95	YES, high.conf
SE15-2566	AML with MDS-related changes	TET2	NM_001127208.2	c.3812dupG	p.Cys1271TrpfsTer29	10.73	YES, high.conf
SE15-2590	myelofibrosis	MPL	NM_005373.2	c.1543_1544delinsGC	p.Trp515Ala	90.75	Yes, as two high confidence SNVs
SE15-2592	AML (post MPN)	TET2	NM_001127208.2	c.4500delA	p.Lys1500AsnfsTer71	48.03	YES, high.conf
SE15-2697	CMML-2	GATA2	NM_032638.4	c.1165_1170delAAGAAG	p.Lys389_Lys390del	47.9	YES, high.conf
SE15-2726	AML myelomonocytic, normal karyotype, NPM1neg	ASXL1	NM_015338.5	c.1900_1922del	p.Glu635ArgfsTer15	47.82	NO	A deletion that failed to be recognized by BWA during read alignment
SE15-2726	AML myelomonocytic, normal karyotype, NPM1neg	TET2	NM_001127208.2	c.4222delG	p.Gly1408GlufsTer40	46.8	YES, high.conf
SE15-2772	relapse of AML with inv.16	KIT	NM_000222.2	c.1254_1255insTTCTTC	p.Tyr418_Asp419insPhePhe	22.32	YES, high.conf
SE15-2817	MDS-MPN, on treatment (AZA), tri.8	CEBPA	NM_004364.3	c.584_589dupACCCGC	p.His195_Pro196dup	28.14	NO	Not covered
SE15-2817	MDS-MPN, on treatment (AZA), tri.8	ASXL1	NM_015338.5	c.1888_1910delCACCACTGCCATAGAGAGGCGGC	p.Glu635ArgfsTer15	30.22	NO	A deletion that failed to be recognized by BWA during read alignment
SE15-2817	MDS-MPN, on treatment (AZA), tri.8	RUNX1	NM_001754.4	c.847delC	p.Gln283SerfsTer28	33.76	YES, high.conf
SE15-2817	MDS-MPN, on treatment (AZA), tri.8	ZRSR2	NM_005089.3	c.1332_1343dupGAGCCGGAGCCG	p.Ser445_Arg448dup	56.31	NO	Not covered
SE15-2819	Myelofibrosis (post ET?)	ASXL1	NM_015338.5	c.1934dupG	p.Gly646fs	26	YES, high.conf
SE15-2819	Myelofibrosis (post ET?)	EZH2	NM_004456.4	c.126_128delinsAA	p.Phe42fsa	39.21	NO	Not covered
SE15-2819	Myelofibrosis (post ET?)	ZRSR2	NM_005089.3	c.1338_1343dupGAGCCG	p.Ser447_Arg448dup	67.74	NO	Not covered
SE15-2863	NPM1+ AML	NPM1	NM_002520.6	c.860_863dupTCTG	p.Trp288CysfsTer12	37.13	YES, high.conf
SE16-0004	Acute undifferentiated leukemia	RUNX1	NM_001754.4	c.1049delC	p.Pro350GlnfsTer244	56.6	YES, high.conf
SE16-0004	Acute undifferentiated leukemia	TET2	NM_001127208.2	c.3763_3764delTA	p.Tyr1255ArgfsTer12	48.9	YES, high.conf
SE16-0004	Acute undifferentiated leukemia	BCOR	NM_001123385.1	c.4723_4738delinsGCC	p.Met1575fs	41.2	YES, low.conf
SE16-0057	MPN, Post ET myelofibrosis	CEBPA	NM_004364.3	c.584_589dupsACCCGC	p.His195_Pro196dup	31.5	NO	Not covered
SE16-0057	MPN, Post ET myelofibrosis	ASXL1	NM_015338.5	c.2582delC	p.Ala861fs	26.9	YES, high.conf
SE16-0057	MPN, Post ET myelofibrosis	RUNX1	NM_001754.4	c.1426_1436del	p.Val476LeufsTer120	16.4	NO	Not covered
SE16-0065	AML with myelodysplasia-related changes	DNMT3A	NM_175629.2	c.2193_2195delCTT	p.Phe732del	33.3	YES, high.conf
SE16-0107	AML with NPM1c	NPM1	NM_002520.6	c.863_864insCATG	p.Trp288CysfsTer12	31.5	YES, high.conf
SE16-0153	NPM1+ AML/ Flt3 ITD or TKD mutations not detected/ normal karyotype	CEBPA	NM_004364.3	c.164_188delTCTGCGAGCACGAGACGTCCATCGA	p.Ile55fs	9.2	NO	Not covered
SE16-0153	NPM1+ AML/ Flt3 ITD or TKD mutations not detected/ normal karyotype	NPM1	NM_002520.6	c.860_863dupTCTG	p.Trp288Cysfs*12	40.4	YES, high.conf
SE16-0185	Hypocellular bone marrow/ normal trilineage hematopoiesis	DNMT3A	NM_022552.4	c.1652delA	p.Asn551Thrfs*100	14.1	YES, high.conf
SE16-0185	Hypocellular bone marrow/ normal trilineage hematopoiesis	ZRSR2	NM_005089.3	c.1338_1343dupGAGCCG	p.Ser447_Arg448dup	34.5	NO	Not covered
SE16-0193	AML , post PV?/ 47, XX, +8 [2]/ 46,XX [18]	RUNX1	NM_001754.4	c.1407_1414dupCGCGCGCC	p.Leu472Profs*125	18.5	NO	Not covered
SE16-0218	MDS RCMD; karyotype: 47, XY, +8[19]/46, XY[1]	DNMT3A	NM_022552.4	c.1014+1delG	p.?	40.9	YES, low.conf
SE16-0218	MDS RCMD; karyotype: 47, XY, +8[19]/46, XY[1]	TET2	NM_001127208.2	c.840dupT	p.Asn281X	43	YES, high.conf
SE16-0218	MDS RCMD; karyotype: 47, XY, +8[19]/46, XY[1]	ZRSR2	NM_005089.3	c.1338_1343dupGAGCCG	p.Ser447_Arg448dup	72.1	NO	Not covered
SE16-0247	AML, NOS / normal karyotype 46, XY/ BCR-ABL1 and CBFbeta-Myh11 fusion transcripts negative/	RUNX1	NM_001754.4	c.1182_1206dupCCCGTTCCAAGCCAGCTCGCCCTCC	p.Tyr403Profs*205	26.4	YES, high.conf
SE16-0397	MDS RARS / 46, XY	ZRSR2	NM_005089.3	c.856_857delCT	p.Leu286Valfs*2	14.5	NO	Cannot be validated even by looking on the raw base calls summaries
SE16-0412	AML with NPM1c/ Flt3 ITD low ratio	NPM1	NM_002520.6	c.860_863dupTCTG	p.Trp288Cysfs*12	40.9	YES, high.conf
SE16-0418	Therapy-related AML/ t(10;16)(q22;p13.3) // KAT6B-CREBBP fusion	ASXL1	NM_015338.5	c.1934dupG	p.Gly646Trpfs*12	14.2	YES, high.conf
SE16-0463	Relapse of AML / normal karyotype	CEBPA	NM_004364.3	c.949_950insGTC	p.Glu316_Leu317insArg	44.2	YES, high.conf
SE16-0463	Relapse of AML / normal karyotype	CEBPA	NM_004364.3	c.64_74delCCCCCGCACGC	p.Pro22Alafs*82	67.8	YES, high.conf
SE16-0463	Relapse of AML / normal karyotype	TET2	NM_001127208.2	c.2712dupA	p.Asp905Argfs*19	43.4	YES, high.conf
SE16-0485	CMML1 (February 2014)/ normal karyotype	TET2	NM_001127208.2	c.1494delT	p.Pro499Hisfs*34	46.1	YES, high.conf
SE16-0485	CMML1 (February 2014)/ normal karyotype	TET2	NM_001127208.2	c.4276_4301del	p.Val1426fs	62	YES, high.conf
SE16-0488	MDS RARS? / final report is pending	TET2	NM_001127208.2	c.2918dupG	p.Cys973Trpfs*3	12.9	YES, high.conf
SE16-0531	Secondary AML (prior MDS) / normal karyotype	CEBPA	NM_004364.3	c.68dupC	p.His24Alafs*84	13.1	YES, high.conf
SE16-0533	AML NOS / 46, XY, t(11;20)(p15;q11.2)	WT1	NM_024426.3	c.1141_1144dupTCGG	p.Ala382Valfs*4	36.4	YES, high.conf
SE16-0537	Secondary AML (prior MDS) / normal karyotype	CEBPA	NM_004364.3	c.68dupC	p.His24Alafs*84	13.4	YES, high.conf
SE16-0537	Secondary AML (prior MDS) / normal karyotype	CEBPA	NM_004364.3	c.991_992ins142	p.Leu331Argfs*35	12	NO	Cannot be validated in one of the replicates even by looking on the raw base calls summaries
SE16-0550	Secondary AML (with MRC) / 47, XY, +8 [3]	ASXL1	NM_015338.5	c.1934dupG	p.Gly646Trpfs*12	37.3	YES, high.conf
SE16-0550	Secondary AML (with MRC) / 47, XY, +8 [3]	RUNX1	NM_001754.4	c.793_794delAG	p.Gln266Aspfs*333	18.1	YES, high.conf
SE16-0609	MPN, post polycythemic myelofibrosis (grade 2 MF); JAK2 kinase V617F mutation positive	TET2	NM_001127208.2	c.1292delT	p.Leu431*	47.2	YES, high.conf
SE16-0609	MPN, post polycythemic myelofibrosis (grade 2 MF); JAK2 kinase V617F mutation positive	TET2	NM_001127208.2	c.4317dupA	p.Arg1440Thrfs*38	44.8	YES, high.conf
SE16-0672	AML with MRC (previous history of MDS/MPN); 46, XY	CEBPA	NM_004364.3	c.256_259dup	p.Gln87Profs*22	35	YES, high.conf
SE16-0672	AML with MRC (previous history of MDS/MPN); 46, XY	ASXL1	NM_015338.5	c.2324delT	p.Leu775*	43.1	YES, high.conf
SE16-0672	AML with MRC (previous history of MDS/MPN); 46, XY	TET2	NM_001127208.2	c.234delT	p.Phe78Leufs*17	45.8	YES, high.conf
SE16-0684	AML with MRC (preceding MDS); complex karyotype including trisomy 8 and > 3 monosomies	CEBPA	NM_004364.3	c.985delG	p.Glu329Asnfs*3	20.9	YES, high.conf
SE16-0684	AML with MRC (preceding MDS); complex karyotype including trisomy 8 and > 3 monosomies	NPM1	NM_002520.6	c.860_863dupTCTG	p.Trp288Cysfs*12	17.6	YES, high.conf
SE16-0878	MPN, consistent with PMF/ CalR mutation positive	CALR	NM_004343.3	c.1125_1146delACGCAAAGAGGAGGAGGAGGCA	p.Lys377Thrfs*46	40.6	YES, high.conf
SE16-0986	AML with MRC (preceding history of MDS); 46, XY	ASXL1	NM_015338.5	c.1934dupG	p.Gly646Trpfs*12	38.8	YES, high.conf
SE16-0986	AML with MRC (preceding history of MDS); 46, XY	RUNX1	NM_001754.4	c.1102dupA	p.Met368Asnfs*232	13.9	YES, high.conf
SE16-0986	AML with MRC (preceding history of MDS); 46, XY	PHF6	NM_032458.2	c.245delG	p.Cys82Phefs*15	9.2	YES, high.conf
SE16-1014	MPN, PMF, Jak 2 kianse V617F mutation positive	ASXL1	NM_015338.5	c.1934dupG	p.Gly646Trpfs*12	36.6	YES, high.conf
SE16-1047	AML-MRC, most likely progression from CMML, NPM1 and Flt3 ITD mutations negative	TET2	NM_001127208.2	c.5369_5372delTTTC	p.Leu1790Profs*29	49.1	YES, high.conf
SE16-1065	AML, NPM1 mutated/ Flt3 ITD mutation negative	NPM1	NM_002520.6	c.860_863dupTCTG	p.Trp288Cysfs*12	40.6	YES, high.conf
SE16-1078	Suboptimal consultation biopsy; MPN, PMF with grade 3 MF, based on JAK 2 kinase V617F mutation	ASXL1	NM_015338.5	c.2172delG	p.Arg725Glufs*19	43.2	YES, high.conf
SE16-1093	MDS/MPN with myelofibrosis grade 2, JAK2 kianse V617F mutation positive	TET2	NM_001127208.2	c.4044+1_4044+2insT		45.8	YES, high.conf
SE16-1100	AML with myelodysplasia-related changes / 47, XY, +1, der (1;7)(q10;p10)	ASXL1	NM_015338.5	c.1900_1922delAGAGAGGCGGCCACCACTGCCAT	p.Glu635Argfs*15	30.2	NO	A deletion that failed to be recognized by BWA during read alignment
SE16-1126	AML (transformed from Post-ET MF)/ complex karyotype including monosomies and del5q	ASXL1	NM_015338.5	c.1934dupG	p.Gly646Trpfs*12	37.2	YES, high.conf
SE16-1126	AML (transformed from Post-ET MF)/ complex karyotype including monosomies and del5q	TET2	NM_001127208.2	c.3991delA	p.Thr1331Leufs*32	59.5	YES, high.conf
SE16-1159	MDS/ MPN, unclassifiable, grade 1 MF, unclassifiable JAK2 kinase V617F positive	ASXL1	NM_015338.5	c.1934dupG	p.Gly646Trpfs*12	36.1	YES, high.conf
SE16-1159	MDS/ MPN, unclassifiable, grade 1 MF, unclassifiable JAK2 kinase V617F positive	RUNX1	NM_001754.4	c.292delC	p.Leu98Serfs*24	25.4	YES, high.conf
SE16-1172	Systemic mastocytosis with associated hematological neoplasm (SM-AHN) / JAK2 kinase V617F positive / Favoured AHN is CMML	ASXL1	NM_015338.5	c.1934dupG	p.Gly646Trpfs*12	36.6	YES, high.conf
SE16-1172	Systemic mastocytosis with associated hematological neoplasm (SM-AHN) / JAK2 kinase V617F positive / Favoured AHN is CMML	RUNX1	NM_001754.4	c.663_664delTT	p.Ser222Argfs*5	49.4	YES, high.conf
SE16-1221	AML, NOS/ 46, XY	CEBPA	NM_004364.3	c.183delC	p.Ile62Serfs*98	20.8	NO	Not covered
SE16-1221	AML, NOS/ 46, XY	TET2	NM_001127208.2	c.4336delG	p.Val1446Tyrfs*2	37.3	YES, high.conf
SE16-1230	AML, NOS/ 46, XY	CEBPA	NM_004364.3	c.183delC	p.Ile62Serfs*98	24	NO	Not covered
SE16-1230	AML, NOS/ 46, XY	TET2	NM_001127208.2	c.4336delG	p.Val1446Tyrfs*2	35.2	YES, high.conf
SE16-1232	MPN (not further classifiable because no biopsy material at LMP) / CalR mutation positive	CALR	NM_004343.3	c.1099_1150del	p.Leu367Thrfs*46	29.9	NO	A deletion that failed to be recognized by BWA during read alignment
SE16-1414	AML with mutated NPM1 and FLT3- ITD mutation (intermediate level: 18.5%)	DNMT3A	NM_022552.4	c.716_735delinsG	p.Val239Glyfs*71	53	YES, high.conf
SE16-1414	AML with mutated NPM1 and FLT3- ITD mutation (intermediate level: 18.5%)	NPM1	NM_002520.6	c.860_863dupTCTG	p.Trp288Cysfs*12	38.3	YES, high.conf
SE16-1424	AML, NOS; 46,XX;/ NPM1 and FLT3 ITD mutations not detected	CEBPA	NM_004364.3	c.247delC	p.Gln83Serfs*77	30.7	YES, high.conf
SE16-1424	AML, NOS; 46,XX;/ NPM1 and FLT3 ITD mutations not detected	CEBPA	NM_004364.3	c.962_963ins51	p.Lys304_Asp320dup	11.7	NO	Cannot be validated in one of the replicates even by looking on the raw base calls summaries
SE16-1440	AML, NOS / AML with maturation / 46, XX / NPM1 or Flt3 ITD mutations negative	CEBPA	NM_004364.3	c.539delC	p.Pro180Leufs*138	35	YES, high.conf
SE16-1440	AML, NOS / AML with maturation / 46, XX / NPM1 or Flt3 ITD mutations negative	TET2	NM_001127208.2	c.737_771del	p.Thr246Lysfs*2	53.8	NO	Not covered
SE16-1440	AML, NOS / AML with maturation / 46, XX / NPM1 or Flt3 ITD mutations negative	TET2	NM_001127208.2	c.2518delC	p.Leu840*	46	YES, high.conf
SE16-1441	AML with MRC/ 45, XY, -7	ASXL1	NM_015338.5	c.1934dupG	p.Gly646Trpfs*12	32.7	YES, high.conf
SE16-1441	AML with MRC/ 45, XY, -7	TET2	NM_001127208.2	c.3029delA	p.Glu1010Glyfs*23	36.2	YES, high.conf
SE16-1497	AML, NOS/ 48, XX,+8, +22 / CBFbeta rearrangement is excluded by FISH	WT1	NM_024426.3	c.1135delG	p.Val379Tyrfs*70	33.9	YES, high.conf
SE16-1497	AML, NOS/ 48, XX,+8, +22 / CBFbeta rearrangement is excluded by FISH	ASXL1	NM_015338.5	c.1934dupG	p.Gly646Trpfs*12	34.2	YES, high.conf
SE16-1497	AML, NOS/ 48, XX,+8, +22 / CBFbeta rearrangement is excluded by FISH	TET2	NM_001127208.2	c.1021delC	p.Gln341Argfs*6	8	YES, high.conf
SE16-1497	AML, NOS/ 48, XX,+8, +22 / CBFbeta rearrangement is excluded by FISH	TET2	NM_001127208.2	c.3560delG	p.Gly1187Alafs*39	37.6	YES, high.conf
SE16-1589	AML, NOS / 46, XY/ NPM1 and Flt3 ITD mutations negative	RUNX1	NM_001754.4	c.1097dupT	p.Gly367Argfs*233	11.3	NO	No SSCS support in one of the replicates,
SE16-1589	AML, NOS / 46, XY/ NPM1 and Flt3 ITD mutations negative	ZRSR2	NM_005089.3	c.1271delG	p.Gly424Glufs*?	20.2	NO	Not covered
SE16-1600	MDS with multilineage dysplasia / 46, XY	TET2	NM_001127208.2	c.2661_2678delinsCACACACAAGG	p.Glu887Aspfs*32	54.6	YES, high.conf
SE16-1600	MDS with multilineage dysplasia / 46, XY	ZRSR2	NM_005089.3	c.84_85insT	p.Lys29*	46.4	NO	Not covered
SE16-1612	AML / 46, XY / Results of molecular analysis for NPM1 /Flt3 ITD mutations are pendings	RUNX1	NM_001754.4	c.964_965delTC	p.Ser322Asnfs*277	41.3	YES, high.conf
SE16-1612	AML / 46, XY / Results of molecular analysis for NPM1 /Flt3 ITD mutations are pendings	TET2	NM_001127208.2	c.4444delC	p.Leu1482Trpfs*89	45.3	YES, high.conf
SE16-1612	AML / 46, XY / Results of molecular analysis for NPM1 /Flt3 ITD mutations are pendings	TET2	NM_001127208.2	c.4553delC	p.Ser1518*	47.6	YES, high.conf
SE16-1612	AML / 46, XY / Results of molecular analysis for NPM1 /Flt3 ITD mutations are pendings	BCOR	NM_001123385.1	c.4987_4988delTG	p.Trp1663Alafs*8	23.4	YES, high.conf
SE16-1621	AML with myelodysplasia - related changes/ Prior myelodysplastic syndrome / 46, XX, +1, der (1;22)(q10;q10)[8]	GATA2	NM_032638.4	c.302dupG	p.Lys102Glnfs*83	6.2	NO	Not covered
SE16-1621	AML with myelodysplasia - related changes/ Prior myelodysplastic syndrome / 46, XX, +1, der (1;22)(q10;q10)[8]	STAG2	NM_001042749.2	c.702delA	p.Leu235*	41.2	YES, high.conf
SE16-1808	CMML-1; 47, XY, +21 [2]/46, XY [18]	ASXL1	NM_015338.5	c.1900_1922delAGAGAGGCGGCCACCACTGCCAT	p.Glu635Argfs*15	37.9	NO	A deletion that failed to be recognized by BWA during read alignment
SE16-1808	CMML-1; 47, XY, +21 [2]/46, XY [18]	TET2	NM_001127208.2	c.3579_3581delinsACG	p.Cys1193*	44	Yes, as two high confidence SNVs
SE16-1832	AML, NOS / 47, XY, +8 [4]	ASXL1	NM_015338.5	c.1934dupG	p.Gly646Trpfs*12	35.8	YES, high.conf
SE16-1832	AML, NOS / 47, XY, +8 [4]	PHF6	NM_032458.2	c.808_809insCA	p.Gln270Profs*10	6.6	YES, high.conf
SE16-1905	AML, Cyto unsuccessful, NPM1-, FLT3-ITD-	RUNX1	NM_001754.4	c.366_367dupGG	p.Asp123Glyfs*11	5.8	YES, high.conf
SE16-1926	AML, NOS / 46, XY / NPM1 and Flt3 ITD mutation not detected	CEBPA	NM_004364.3	c.934_936dupCAG	p.Gln312dup	44.9	YES, high.conf
SE16-1926	AML, NOS / 46, XY / NPM1 and Flt3 ITD mutation not detected	CEBPA	NM_004364.3	c.191_194delTCAG	p.Ile64Thrfs*95	36.3	NO	Not covered
SE16-1964	Most consistent with CMML-2 / 47, XY, +8[16]	ASXL1	NM_015338.5	c.2389delG	p.Glu797Lysfs*21	41.2	YES, high.conf
SE16-2075	AML, NOS; 47, XX, +8 [4]/46,XX [19]	NPM1	NM_002520.6	c.860_863dupTCTG	p.Trp288Cysfs*12	41.4	YES, high.conf
SE16-2093	AML with MRC / 46, XY [19]	RUNX1	NM_001754.4	c.1059_1060insG	p.Thr354Aspfs*246	10	YES, high.conf
SE16-2190	MPN, post-ET myelofibrosis / CalR mutation positive / 46, XY[20]	CALR	NM_004343.3	c.1154_1155insTTGTC	p.Lys385Asnfs*47	41.1	YES, high.conf
SE16-2190	MPN, post-ET myelofibrosis / CalR mutation positive / 46, XY[20]	ASXL1	NM_015338.5	c.1934dupG	p.Gly646Trpfs*12	31.3	YES, high.conf
SE16-2190	MPN, post-ET myelofibrosis / CalR mutation positive / 46, XY[20]	TET2	NM_001127208.2	c.3207delC	p.Thr1070Leufs*12	13.5	YES, high.conf
SE16-2206	No definitive diagnosis: MPN, NOS (biopsy taken at PMH, under hydroxyurea treatment) / JAK2 V617F positive	ASXL1	NM_015338.5	c.1934dupG	p.Gly646Trpfs*12	34.7	YES, high.conf
SE16-2206	No definitive diagnosis: MPN, NOS (biopsy taken at PMH, under hydroxyurea treatment) / JAK2 V617F positive	TET2	NM_001127208.2	c.2203_2204dupAG	p.Ser735Argfs*17	46.8	YES, high.conf
SE16-2269	MPN, PMF / CalR mutation positive	CALR	NM_004343.3	c.1113_1143delAGAAGACAAGAAACGCAAAGAGGAGGAGGAG	p.Glu372Glnfs*48	46.3	YES, low.conf
SE16-2269	MPN, PMF / CalR mutation positive	ASXL1	NM_015338.5	c.1772dupA	p.Tyr591*	39.7	YES, high.conf
SE16-2314	Secondary AML (post CMML) / 47, XY, +8[11]/48. XY,+8,+8 [2]	ASXL1	NM_015338.5	c.1900_1922delAGAGAGGCGGCCACCACTGCCAT	p.Glu635Argfs*15	36.5	NO	A deletion that failed to be recognized by BWA during read alignment
SE16-2314	Secondary AML (post CMML) / 47, XY, +8[11]/48. XY,+8,+8 [2]	TET2	NM_001127208.2	c.3997dupA	p.Met1333Asnfs*6	45	YES, high.conf
SE16-2348	AML, NOS / 46, XX / Flt3-ITD and NPM1 mutations negative	ASXL1	NM_015338.5	c.1934dupG	p.Gly646fs	13	YES, high.conf
SE16-2348	AML, NOS / 46, XX / Flt3-ITD and NPM1 mutations negative	RUNX1	NM_001754.4	c.334dupC	p.Leu112Profs*26	34.9	YES, high.conf
SE16-2348	AML, NOS / 46, XX / Flt3-ITD and NPM1 mutations negative	RUNX1	NM_001754.4	c.182_183insAAACCGCCCC	p.Asp62Asnfs*79	19.3	NO	Not covered
SE16-2348	AML, NOS / 46, XX / Flt3-ITD and NPM1 mutations negative	TET2	NM_001127208.2	c.4669_4670delGT	p.Val1557Glnfs*20	42.7	YES, high.conf
SE16-2348	AML, NOS / 46, XX / Flt3-ITD and NPM1 mutations negative	BCOR	NM_001123385.1	c.4365_4366insG	p.Leu1456Alafs*5	18.5	NO	Not covered
SE16-2348	AML, NOS / 46, XX / Flt3-ITD and NPM1 mutations negative	STAG2	NM_001042749.2	c.1347_1351delAAGAA	p.Arg451Lysfs*10	20.8	NO	Not covered
SE16-2478	MDS-EB(1) / 46, XY, del(7)(q22)	CBL	NM_005188.3	c.1396dupA	p.Thr466Asnfs*36	6.9	NO	Not covered
SE16-2478	MDS-EB(1) / 46, XY, del(7)(q22)	ASXL1	NM_015338.5	c.1934dupG	p.Gly646Trpfs*12	37.1	YES, high.conf
SE16-2478	MDS-EB(1) / 46, XY, del(7)(q22)	RUNX1	NM_001754.4	c.171_198delGCTGGGCGCCCCGGACGCCGGCGCTGCC	p.Leu58Trpfs*5	51.2	NO	Not covered
SE16-2507	Myelodysplastic syndrome with excess of blasts-1 (MDS-EB1) / 46, XX/ Negative for monosomy 5/5q deletion and negative for monosomy 7/7q deletion	ASXL1	NM_015338.5	c.1934dupG	p.Gly646Trpfs*12	28.7	YES, high.conf
SE16-2571	MDS with excess of blasts (MDS-EB-2) / 46, XY	ASXL1	NM_015338.5	c.1934dupG	p.Gly646Trpfs*12	31.2	YES, high.conf
SE16-2571	MDS with excess of blasts (MDS-EB-2) / 46, XY	RUNX1	NM_001754.4	c.774dupC	p.Phe259Leufs*2	51	YES, high.conf
SE16-2581	AML, NOS / 47, XY, +8[17]; Not tested for NPM1 of FLT3-ITD mutations	FLT3	NM_004119.2	c.2503_2504delinsAG	p.Asp835Ser	43.5	Yes, as two high confidence SNVs
SE16-2581	AML, NOS / 47, XY, +8[17]; Not tested for NPM1 of FLT3-ITD mutations	NPM1	NM_002520.6	c.863_864insCCTG	p.Trp288Cysfs*12	38.8	YES, high.conf
SE17-0055	AML with MRC / 47, XY, +4[10]/46, XY[1]	TET2	NM_001127208.2	c.2179_2182delGCAG	p.Ala727Hisfs*23	37	YES, high.conf
SE17-0055	AML with MRC / 47, XY, +4[10]/46, XY[1]	NPM1	NM_002520.6	c.860_863dupTCTG	p.Trp288Cysfs*12	37.9	YES, high.conf
SE17-0058	AML with mutated NPM1 / FLT3-ITD positive (intermediate level)	NPM1	NM_002520.6	c.860_863dupTCTG	p.Trp288Cysfs*12	27.5	YES, high.conf
SE17-0085	AML, therapy-related / 46, XY, del(7)(q11.2)[7]/ 46, XY[3]	SRSF2	NM_001195427.1	c.284_307delCCCCGGACTCACACCACAGCCGCC	p.Pro95_Arg102del	19.8	NO	Not covered
SE17-0105	MPAL, T/ Mye; 47, XX, add (1)(p32), add(10)(q22), t(11;18)(p15;q21), del(16)(p11.2), +22 [3]	PHF6	NM_032458.2	c.128delinsGGTAGGAGGC	p.His43_Asn365delinsArg	23.7	YES, low.conf
SE17-0107	No biopsy in Copath/ AML with MRC; 46, XY, add(2)(q31), -9, add (17)(p12), +mar1, +mar2[cp18]/46, XY, add(17)(p11.2)[4]	TP53	NM_000546.5	c.102dupC	p.Pro36Alafs*7	68.5	YES, high.conf
SE17-0107	No biopsy in Copath/ AML with MRC; 46, XY, add(2)(q31), -9, add (17)(p12), +mar1, +mar2[cp18]/46, XY, add(17)(p11.2)[4]	STAG2	NM_001042749.2	c.1367delC	p.Pro456Glnfs*14	84.6	NO	Not covered
SE17-0171	Recurrence of AML with t(8;21)	TET2	NM_001127208.2	c.1842dupG	p.Leu615Alafs*23	31.4	YES, high.conf
SE17-0186	AML with myelodysplasia-related changes; Complex karyotype: 43, X, -Y, der(3;5)(q10;p10), -7, add(21)(p11.2), add(21)(p11.2)[3]/43, idem, del(12)(p11.2p13)[10]/46, XY[1]	TP53	NM_000546.5	c.279delG	p.Ser94Hisfs*29	33.8	YES, high.conf
SE17-0209	MPN, ET (diagnosis 1995) / CalR mutation positive	CALR	NM_004343.3	c.1099_1150del	p.Leu367Thrfs*46	54.3	NO	A deletion that failed to be recognized by BWA during read alignment
SE17-0221	AML with maturation / NPM1 and FLT3-ITD mutations negative ;47, XX, +8[17]/ 46, XX [3]	ASXL1	NM_015338.5	c.2783_2784delAG	p.Glu928Glyfs*19	48.1	YES, high.conf
SE17-0221	AML with maturation / NPM1 and FLT3-ITD mutations negative ;47, XX, +8[17]/ 46, XX [3]	TET2	NM_001127208.2	c.685delA	p.Thr229Hisfs*21	47.1	YES, high.conf
SE17-0221	AML with maturation / NPM1 and FLT3-ITD mutations negative ;47, XX, +8[17]/ 46, XX [3]	STAG2	NM_001042749.2	c.2928dupT	p.Gly977Trpfs*7	46	NO	Not covered
SE17-0286	No definitive diagnosis as yet/ ? Relapse of AML (primary diagnosis of AML with mutated NPM1 in 2013), now dropping counts	NPM1	NM_002520.6	c.860_863dupTCTG	p.Trp288Cysfs*12	5.8	YES, high.conf
SE17-0299	AML with MRC; 45, XY, del(5)(q13q33), dic(7;9)(q11.2;p13), +8, add(12)9p13), -16, add(17)(p11.2)[7]/46, xy[3]	CBL	NM_005188.3	c.1380_1382dupTGA	p.Asp460dup	40.9	NO	Not covered
SE17-0299	AML with MRC; 45, XY, del(5)(q13q33), dic(7;9)(q11.2;p13), +8, add(12)9p13), -16, add(17)(p11.2)[7]/46, xy[3]	TP53	NM_000546.5	c.560-3_560-1delTAG	p.?	72.2	YES, high.conf
SE17-0299	AML with MRC; 45, XY, del(5)(q13q33), dic(7;9)(q11.2;p13), +8, add(12)9p13), -16, add(17)(p11.2)[7]/46, xy[3]	DNMT3A	NM_022552.4	c.1537dupA	p.Met513Asnfs*33	41	YES, high.conf
SE17-0307	MPN/MDS not further classifiable; 646, XX, del(9)(q13q22)[2]/47, XY, idem,+8[2]	ASXL1	NM_015338.5	c.1900_1922delAGAGAGGCGGCCACCACTGCCAT	p.Glu635Argfs*15	41.1	NO	A deletion that failed to be recognized by BWA during read alignment
SE17-0307	MPN/MDS not further classifiable; 646, XX, del(9)(q13q22)[2]/47, XY, idem,+8[2]	RUNX1	NM_001754.4	c.1072_1073insT	p.Thr358Ilefs*242	36.9	YES, high.conf
SE17-0307	MPN/MDS not further classifiable; 646, XX, del(9)(q13q22)[2]/47, XY, idem,+8[2]	RUNX1	NM_001754.4	c.347dupT	p.Lys117Glnfs*21	7.2	YES, high.conf
SE17-0361	AML, NOS (AML with monocytic differentiation)/ NPM1 mutation negative/ FLT3- ITD mutation positive (intermediate level)	TET2	NM_001127208.2	c.2643delG	p.Arg881Serfs*40	42.4	YES, low.conf
SE17-0361	AML, NOS (AML with monocytic differentiation)/ NPM1 mutation negative/ FLT3- ITD mutation positive (intermediate level)	TET2	NM_001127208.2	c.3410-2_3410delinsT	p.?	44.7	YES, high.conf
SE17-0379	AML, NOS (AML with minimal differentiation)/ NPM1 and FLT3-ITD mutations negative	SRSF2	NM_001195427.1	c.284_307delCCCCGGACTCACACCACAGCCGCC	p.Pro95_Arg102del	39.5	NO	Not covered
SE17-0379	AML, NOS (AML with minimal differentiation)/ NPM1 and FLT3-ITD mutations negative	RUNX1	NM_001754.4	c.494_497dupGTCG	p.Gly168Lysfs*46	13.3	YES, high.conf
SE17-0392	AML with MRC (prior MDS)	ASXL1	NM_015338.5	c.1934dupG	p.Gly646Trpfs*12	32	YES, high.conf
SE17-0392	AML with MRC (prior MDS)	RUNX1	NM_001754.4	c.245_246insAGCA	p.Asp84Glyfs*55	40	NO	Not covered
SE17-0392	AML with MRC (prior MDS)	EZH2	NM_004456.4	c.786dupC	p.Asn263Glnfs*8	80.8	YES, low.conf
SE17-0421	AML with mutated NPM1	CEBPA	NM_004364.3	c.416delT	p.Leu139Argfs*21	14.2	NO	Not covered
SE17-0421	AML with mutated NPM1	NPM1	NM_002520.6	c.860_863dupTCTG	p.Trp288Cysfs*12	40	YES, high.conf
SE17-0421	AML with mutated NPM1	PHF6	NM_032458.2	c.73_74delGA	p.Asp25Glnfs*10	74.9	YES, high.conf
SE17-0447	T-LGL	ASXL1	NM_015338.5	c.1772dupA	p.Tyr591*	10.8	YES, high.conf
SE17-0449	Secondary AML (prior Post-ET myelofibrosis) / JAK2 V617F positive	RUNX1	NM_001754.4	c.748_749insA	p.Arg250Glnfs*11	17	YES, high.conf
SE17-0505	MDS/MPN, NOS	ASXL1	NM_015338.5	c.1934dupG	p.Gly646Trpfs*12	32.1	YES, high.conf
SE17-0505	MDS/MPN, NOS	RUNX1	NM_001754.4	c.1024dupA	p.Ile342Asnfs*258	43.9	YES, high.conf
SE17-0596	Blast phase of MPN; Clinical history of PV	TET2	NM_001127208.2	c.2403delT	p.Asn801Lysfs*12	43.6	YES, high.conf
SE17-0596	Blast phase of MPN; Clinical history of PV	BCOR	NM_001123385.1	c.1389dupC	p.Thr464Hisfs*18	8.1	YES, high.conf
SE17-0694	MPN, PMF / JAK2 kinaseV617F positive	CBL	NM_005188.3	c.1186_1197delTGTGGACACCTC	p.Cys396_Leu399del	11.9	YES, high.conf
SE17-0711	No definitive diagnosis' only blood sample` sent for flow cytometry analysis: 10% blasts of myeloid lineage	CEBPA	NM_004364.3	c.239_243dupACCTG	p.Phe82Thrfs*80	40.7	YES, high.conf
SE17-0711	No definitive diagnosis' only blood sample` sent for flow cytometry analysis: 10% blasts of myeloid lineage	ASXL1	NM_015338.5	c.1934dupG	p.Gly646Trpfs*12	31.1	YES, high.conf
SE17-0711	No definitive diagnosis' only blood sample` sent for flow cytometry analysis: 10% blasts of myeloid lineage	STAG2	NM_001042749.2	c.325_333delGACCGAGAT	p.Asp109_Asp111del	38	NO	Not covered
SE17-0813	AML with mutated NPM1/ FLT3 ITD positive (51% mutant)	WT1	NM_024426.3	c.1137_1141dupACGGT	p.Ser381Tyrfs*70	35.1	YES, high.conf
SE17-0813	AML with mutated NPM1/ FLT3 ITD positive (51% mutant)	FLT3	NM_004119.2	c.1784_1804dupGAGAATATGAATATGATCTCA	p.Arg595_Leu601dup	26.4	YES, low.conf
SE17-0813	AML with mutated NPM1/ FLT3 ITD positive (51% mutant)	NPM1	NM_002520.6	c.860_863dupTCTG	p.Trp288Cysfs*12	38.9	YES, high.conf
SE17-0872	Myeloproliferative neoplasm, not further classified; CalR mutation positive	CALR	NM_004343.3	c.1100_1145del	p.Leu367Glnfs*48	55.1	NO	A deletion that failed to be recognized by BWA during read alignment
SE17-0872	Myeloproliferative neoplasm, not further classified; CalR mutation positive	ASXL1	NM_015338.5	c.1934dupG	p.Gly646Trpfs*12	35.6	YES, high.conf
SE17-1069	AML with mutated NPM1	TET2	NM_001127208.2	c.2586dupG	p.His863Alafs*9	38.7	YES, high.conf
SE17-1069	AML with mutated NPM1	NPM1	NM_002520.6	c.860_863dupTCTG	p.Trp288Cysfs*12	40.5	YES, high.conf
SE17-1169	Secondary AML	ASXL1	NM_015338.5	c.1934dupG	p.Gly646Trpfs*12	35	YES, high.conf
SE17-1169	Secondary AML	TET2	NM_001127208.2	c.1201_1216delCCATCACAATTGCTTC	p.Pro401Phefs*21	86	YES, high.conf
SE17-1197	MPN, ET with CalR mutation positive	CALR	NM_004343.3	c.1099_1150del	p.Leu367Thrfs*46	18.6	NO	A deletion that failed to be recognized by BWA during read alignment
SE17-1198	AML, NOS	ASXL1	NM_015338.5	c.1934dupG	p.Gly646Trpfs*12	32.8	YES, high.conf
SE17-1198	AML, NOS	BCOR	NM_001123385.1	c.4104dupG	p.Ile1369Aspfs*40	78.7	NO	Not covered
SE17-1214	AML with mutated NPM1	CEBPA	NM_004364.3	c.260_261insTGCC	p.Gln87Hisfs*22	53.7	NO	Cannot be validated in one of the replicates even by looking on the raw base calls summaries
SE17-1214	AML with mutated NPM1	CEBPA	NM_004364.3	c.68delC	p.Pro23Argfs*137	10.1	YES, high.conf
SE17-1214	AML with mutated NPM1	NPM1	NM_002520.6	c.860_863dupTCTG	p.Trp288Cysfs*12	37	YES, high.conf
SE17-1226	AML with t(8;21)(q22;q22)/RUNX1-RUNX1T1	FLT3	NM_004119.2	c.1787_1788insGCGTGAGGACTTCTACGTTGATTTCAGAGA	p.Glu596_Tyr597ins10	9.2	NO	Cannot be validated even by looking on the raw reads
SE17-1269	AML with mutated NPM1	FLT3	NM_004119.2	c.1790_1816dupATGAATATGATCTCAAATGGGAGTTTC	p.Phe605_Pro606ins9	26	YES, low.conf
SE17-1269	AML with mutated NPM1	CEBPA	NM_004364.3	c.611delC	p.Pro204Argfs*114	43.8	NO	Not covered
SE17-1269	AML with mutated NPM1	TET2	NM_001127208.2	c.1134delT	p.Ala379Leufs*48	47.3	YES, high.conf
SE17-1269	AML with mutated NPM1	TET2	NM_001127208.2	c.4832delC	p.Ser1611Phefs*5	46.7	YES, high.conf
SE17-1269	AML with mutated NPM1	NPM1	NM_002520.6	c.860_863dupTCTG	p.Trp288Cysfs*12	38.2	YES, high.conf
SE17-1424	AML with maturation	SRSF2	NM_001195427.1	c.281_283dupGCC	p.Arg94dup	32.4	YES, high.conf
SE17-1424	AML with maturation	ASXL1	NM_015338.5	c.2926_2927insTG	p.Gln976Leufs*9	40.2	YES, high.conf
SE17-1424	AML with maturation	STAG2	NM_001042749.2	c.2019delG	p.Gln674Lysfs*18	5.2	NO	Not covered
SE17-1615	Secondary AML (preceding CMML)	ASXL1	NM_015338.5	c.1900_1922delAGAGAGGCGGCCACCACTGCCAT	p.Glu635Argfs*15	38.2	NO	A deletion that failed to be recognized by BWA during read alignment
SE17-1615	Secondary AML (preceding CMML)	GATA2	NM_032638.4	c.1156_1167delCTGACCATGAAG	p.Leu386_Lys389del	49.8	YES, high.conf
SE17-1618	AML with maturation	ASXL1	NM_015338.5	c.1934dupG	p.Gly646Trpfs*12	34.9	YES, high.conf
SE17-1618	AML with maturation	RUNX1	NM_001754.4	c.327_328delinsAC	p.Asn109_Lys110delinsLysGln	81.9	Yes, as two high confidence SNVs
SE17-1656	Plasma cell neoplasia (MGUS) and thrombocytopenia without evidence of MDS	TET2	NM_001127208.2	c.3346delA	p.Ile1116*	44.4	YES, high.conf
SE17-1656	Plasma cell neoplasia (MGUS) and thrombocytopenia without evidence of MDS	TET2	NM_001127208.2	c.3473_3493delCAGCTATTAGAGAAATCATGG	p.Ala1158_Met1164del	47.5	YES, high.conf
