# Supplementary material for: SmMIP-tools: a computational toolset for processing and analysis of single-molecule molecular inversion probes-derived data
Source: Bioinformatics. 2022 Feb 12;38(8):2088–95. doi: 10.1093/bioinformatics/btac081 (PMC9004652; doi:10.1093/bioinformatics/btac081)
Supplement: btac081_supplementary_data [file btac081_supplementary_data.zip › Table S5.xlsx]

## Sheet: Potential Index-hopping
sample_ID	smMIP	chr	pos	ref	alt	gene	protein	cosmic	maf	variant_type	cadd_scaled	P-value	P-value.Bonferroni	num.pval.pass	pass.pval.in.pairs	non.ref.counts	total.depth	allele.frequency	samples.with.higher.vaf	higher.vaf	lower.vaf	SSCS.non.ref.counts	SSCS.total.depth	SSCS.family.size	SSCS.in.family.non.ref.vaf	SSCS.allele.frequency	SSCS.overlap	flags
SE15-1675	PTPN11_005_Myeloid_Panel	chr12	112926839	G	A	PTPN11	D487N	NA	NA	missense_variant	34	5.65224e-10	9.7569e-05	20	1	35	6405	0.00546448	9	0.005777,0.006572,0.006718	0.004436,0.004316,0.003859	2	403	1:D:1:R:NA:D:NA	1:D:1:R:NA:D:NA	0.00496278	100,0	Cannot be supported by both technical replicates. (Low coverage in sample:SE15-1675_PCR2), No SSCS support in one of the replicates, VAF Warning, Potential index hopping
SE15-1692	RUNX1_009_Myeloid_Panel	chr21	36206815	G	A	RUNX1	ENST00000344691:R206C; ENST00000300305:R233C; ENST00000437180:R233C; ENST00000325074:R221C; ENST00000358356:R206C; ENST00000399237:R221C	NA	8.18874e-06	missense_variant	34	3.39979e-18	5.86872e-13	45	5	274	126930	0.00215867	4	0.002496,0.002546,0.002602	0.00211,0.002071,0.001915	2	1928	1:D:1:R:NA:D:NA	1:D:1:R:NA:D:NA	0.00103734	100,0	No SSCS support in one of the replicates, VAF Warning, Potential index hopping
SE15-2462	NPM1_001_Myeloid_Panel	chr5	170837513	C	-	NPM1	NA	NA	NA	intron_variant	13.93	5.44748e-08	0.00940344	18	7	154	6223	0.0247469	9	0.024932,0.024939,0.02649	0.022258	4	312	1,1,1:D:NA:R:1:D:NA	1,1,1:D:NA:R:1:D:NA	0.0128205	33.33,100	No SSCS support in either Read1 or Read2 in at least one of the replicates, VAF Warning, Intronic indel, Potential index hopping
SE16-0183	STAG2_005_Myeloid_Panel	chrX	123184948	T	+	STAG2	NA	NA	NA	intron_variant	0.77	7.28236e-14	1.25708e-08	53	26	789	16574	0.0476047	18	0.047937,0.048047,0.049623	0.046445,0.045716,0.04456	13	1219	1:D:NA:R:1,1,1,1,1,1,1,1,1,1,1,1:D:NA	1:D:NA:R:1,1,1,1,1,1,1,1,1,1,1,1:D:NA	0.0106645	100,8.33	No SSCS support in either Read1 or Read2 in at least one of the replicates, Intronic indel, Potential index hopping
SE16-0218	JAK2_002_Myeloid_Panel	chr9	5073770	G	T	JAK2	ENST00000539801:V617F; ENST00000381652:V617F; ENST00000544510:V468F	COSM12600,haematopoietic and lymphoid tissue,lung,central nervous system	0.000499393	missense_variant	33	1.93731e-10	3.34419e-05	61	29	32	690	0.0463768	25	0.055934,0.073755,0.078731	0.031465,0.029183,0.023062	32	182	1,1,1,1,1,1,1:D:1,1,1,1,1,1,1:R:1,1,1,1,1,1,1,1,1:D:1,1,1,1,1,1,1,1,1	1,1,1,1,1,1,1:D:1,1,1,1,1,1,1:R:1,1,1,1,1,1,1,1,1:D:1,1,1,1,1,1,1,1,1	0.175824	100,88.89	Potential index hopping
SE16-0218	IDH2_002_Myeloid_Panel	chr15	90631934	C	T	IDH2	ENST00000330062:R140Q; ENST00000539790:R10Q; ENST00000540499:R88Q	COSM41590,haematopoietic and lymphoid tissue	0.000164895	missense_variant	28.1	1.53589e-07	0.0265126	35	15	14	844	0.0165877	13	0.019139,0.027034,0.041233	0.003085,0.002588,0.001317	10	278	1,1,1:D:1,1,1:R:1,1:D:1,1	1,1,1:D:1,1,1:R:1,1:D:1,1	0.0359712	100100	Potential index hopping
SE16-0218	WT1_003_Myeloid_Panel	chr11	32417945	T	C	WT1	ENST00000379079:R157R; ENST00000332351:R369R; ENST00000530998:R140R; ENST00000452863:R352R; ENST00000448076:R369R; ENST00000527882:R60R; ENST00000527775:R120R	COSM4786782,COSM1353507,COSM1353508,haematopoietic and lymphoid tissue,bone,soft tissue,large intestine	0.188401	synonymous_variant	2.49	1.59446e-10	2.75236e-05	139	69	42	816	0.0514706	68	0.291967,0.346227,0.362365	0.004702,0.004563,0.004392	42	156	1,1,1,1,1,1,1,1:D:1,1,1,1,1,1,1,1:R:1,1,1,1,1,1,1,1,1,1,1,1,1:D:1,1,1,1,1,1,1,1,1,1,1,1,1	1,1,1,1,1,1,1,1:D:1,1,1,1,1,1,1,1:R:1,1,1,1,1,1,1,1,1,1,1,1,1:D:1,1,1,1,1,1,1,1,1,1,1,1,1	0.269231	100,92.31	Likely benign (based on genomic loci), Common SNP, Potential index hopping
SE16-0218	ASXL1_026_Myeloid_Panel	chr20	31024274	T	C	ASXL1	ENST00000375687:S1253S; ENST00000306058:S1248S	COSM4134436,COSM4134435,haematopoietic and lymphoid tissue,soft tissue,thyroid,lung,biliary tract	0.381254	synonymous_variant	6.63	1.02404e-07	0.017677	218	109	31	496	0.0625	108	0.259636,0.276879,0.321039	0.013635,0.012129,0.010153	31	142	1,1,1,1,1,1,1,1,1:D:1,1,1,1,1,1,1,1:R:1,1,1,1,1,1,1:D:1,1,1,1,1,1,1	1,1,1,1,1,1,1,1,1:D:1,1,1,1,1,1,1,1:R:1,1,1,1,1,1,1:D:1,1,1,1,1,1,1	0.21831	100100	Likely benign (based on genomic loci), Common SNP, Potential index hopping
SE16-0218	TET2_053_Myeloid_Panel	chr4	106196829	T	G	TET2	ENST00000513237:L1742W; ENST00000540549:L1721W; ENST00000380013:L1721W	COSM5020013,haematopoietic and lymphoid tissue,soft tissue	0.116311	missense_variant	21.5	2.57809e-10	4.4503e-05	71	34	41	1639	0.0250153	33	0.062397,0.207839,0.351985	0.002289,0.002261,0.002028	37	417	1,1,1,1,1:D:1,1,1,1,1:R:1,1,1,1,1,1,1,1,1,1,1,1,1:D:1,1,1,1,1,1,1,1,1,1,1,1,1,1	1,1,1,1,1:D:1,1,1,1,1:R:1,1,1,1,1,1,1,1,1,1,1,1,1:D:1,1,1,1,1,1,1,1,1,1,1,1,1,1	0.088729	100100	Common SNP, Potential index hopping
SE16-0531	DNMT3A_022_Myeloid_Panel	chr2	25469451	C	T	DNMT3A	NA	NA	0.00106634	intron_variant	6.81	1.22413e-26	2.11309e-21	41	3	479	168188	0.002848	6	0.002903,0.003015,0.003081	0.002607,0.002578,0.002541	1	881	NA:D:NA:R:1:D:NA	NA:D:NA:R:1:D:NA	0.00113507	0,100	Likely benign (based on genomic loci), Potentially germline based on user's MAF cut-off and lack of COSMIC ID, No SSCS support in one of the replicates, VAF Warning, Potential index hopping
SE16-0672	GATA2_001_Myeloid_Panel	chr3	128200072	C	T	GATA2	ENST00000341105:A411A; ENST00000430265:A397A; ENST00000487848:A411A	COSM5019736,haematopoietic and lymphoid tissue,soft tissue	0.0229235	synonymous_variant	15.01	7.65387e-09	0.00132121	71	17	56	22709	0.00246598	30	0.002601,0.00294,0.00301	0.002454,0.002431,0.002037	38	774	1,1,1,1,1,1,1,1,1,1,1:D:1,1,1,1,1,1,1,1,1,1,1:R:1,1,1,1,1,1,1,1:D:1,1,1,1,1,1,1,1	1,1,1,1,1,1,1,1,1,1,1:D:1,1,1,1,1,1,1,1,1,1,1:R:1,1,1,1,1,1,1,1:D:1,1,1,1,1,1,1,1	0.0490956	100,87.5	Likely benign (based on genomic loci), Common SNP, VAF Warning, Potential index hopping
SE16-0721	GATA2_001_Myeloid_Panel	chr3	128200072	C	T	GATA2	ENST00000341105:A411A; ENST00000430265:A397A; ENST00000487848:A411A	COSM5019736,haematopoietic and lymphoid tissue,soft tissue	0.0229235	synonymous_variant	15.01	7.82302e-10	0.000135041	71	17	52	13394	0.00388234	20	0.00452,0.004796,0.004954	0.003825,0.003796,0.003615	32	633	1,1,1,1,1,1,1,1:D:1,1,1,1,1,1,1,1:R:1,1,1,1,1,1,1,1:D:1,1,1,1,1,1,1,1	1,1,1,1,1,1,1,1:D:1,1,1,1,1,1,1,1:R:1,1,1,1,1,1,1,1:D:1,1,1,1,1,1,1,1	0.0505529	100100	Likely benign (based on genomic loci), Common SNP, VAF Warning, Potential index hopping
SE16-0878	RUNX1_010_Myeloid_Panel	chr21	36206892	C	G	RUNX1	ENST00000344691:R180P; ENST00000300305:R207P; ENST00000437180:R207P; ENST00000325074:R195P; ENST00000358356:R180P; ENST00000399237:R195P	COSM5945435,haematopoietic and lymphoid tissue	NA	missense_variant	34	1.37273e-08	0.0023696	123	27	94	813	0.115621	47	0.116234,0.116371,0.117188	0.115556,0.115033,0.114713	4	203	1:D:NA:R:1,1,1:D:NA	1:D:NA:R:1,1,1:D:NA	0.0197044	100,33.33	Cannot be supported by both Read1 and Read2 generated from smMIP: RUNX1_010_Myeloid_Panel. (Low coverage in sample: SE16-0878_PCR1), Cannot be supported by both Read1 and Read2 generated from smMIP: RUNX1_010_Myeloid_Panel. (Low coverage in sample: SE16-0878_PCR2), No SSCS support in either Read1 or Read2 in at least one of the replicates, VAF Warning, Potential index hopping
SE16-1163	CEBPA_002_Myeloid_Panel	chr19	33792441	T	G	CEBPA	I294L	NA	NA	missense_variant	25.2	1.87102e-09	0.000322975	2	1	112	3828	0.0292581	0	NA	0.019912,0.015607,0.014346	4	264	NA:D:1,1,1:R:NA:D:1	NA:D:1,1,1:R:NA:D:1	0.0151515	66.67,100	Cannot be supported by both Read1 and Read2 generated from smMIP: CEBPA_002_Myeloid_Panel. (Low coverage in sample: SE16-1163_PCR3), Cannot be supported by both Read1 and Read2 generated from smMIP: CEBPA_002_Myeloid_Panel. (Low coverage in sample: SE16-1163_PCR4), No SSCS support in either Read1 or Read2 in at least one of the replicates, VAF Warning, Potential index hopping
SE17-1169	TET2_013_Myeloid_Panel	chr4	106156187	C	T	TET2	ENST00000305737:P363L; ENST00000513237:P384L; ENST00000540549:P363L; ENST00000545826:P363L; ENST00000380013:P363L; ENST00000265149:P363L; ENST00000394764:P363L; ENST00000413648:P363L	COSM5020141,COSM5020142,soft tissue,haematopoietic and lymphoid tissue,urinary tract	0.0479987	missense_variant	23.3	7.29894e-12	1.25994e-06	25	12	38	4037	0.00941293	12	0.016529,0.420507,0.446653	0.004225,0.001492,0.001149	30	402	1,1,1,1,1,1,1,1:D:1,1,1,1,1,1,1,1:R:1,1,1,1,1,1,1:D:1,1,1,1,1,1,1	1,1,1,1,1,1,1,1:D:1,1,1,1,1,1,1,1:R:1,1,1,1,1,1,1:D:1,1,1,1,1,1,1	0.0746269	100100	Common SNP, Potential index hopping
SE16-2075	GATA2_001_Myeloid_Panel	chr3	128200072	C	T	GATA2	ENST00000341105:A411A; ENST00000430265:A397A; ENST00000487848:A411A	COSM5019736,haematopoietic and lymphoid tissue,soft tissue	0.0229235	synonymous_variant	15.01	2.72729e-13	4.70785e-08	71	17	72	19917	0.003615	23	0.003796,0.003825,0.003882	0.00359,0.003118,0.003102	52	822	1,1,1,1,1,1,1,1,1,1,1,1,1:D:1,1,1,1,1,1,1,1,1,1,1,1,1:R:1,1,1,1,1,1,1,1,1,1,1,1,1:D:1,1,1,1,1,1,1,1,1,1,1,1,1	1,1,1,1,1,1,1,1,1,1,1,1,1:D:1,1,1,1,1,1,1,1,1,1,1,1,1:R:1,1,1,1,1,1,1,1,1,1,1,1,1:D:1,1,1,1,1,1,1,1,1,1,1,1,1	0.0632603	100100	Likely benign (based on genomic loci), Common SNP, VAF Warning, Potential index hopping
SE16-2190	GATA1_003_Myeloid_Panel	chrX	48649690	G	A	GATA1	A58A	COSM161212,breast	0.000763457	synonymous_variant	4.74	1.55541e-08	0.00268496	15	3	60	34809	0.00172369	7	0.001747,0.001899,0.00208	0.001721,0.001571,0.001521	34	1861	1,1,1,1,1:D:1,1,1,1,1:R:1,1,1,1,1,1,1,1,1,1,1,1:D:1,1,1,1,1,1,1,1,1,1,1,1	1,1,1,1,1:D:1,1,1,1,1:R:1,1,1,1,1,1,1,1,1,1,1,1:D:1,1,1,1,1,1,1,1,1,1,1,1	0.0182697	80100	Likely benign (based on genomic loci), VAF Warning, Potential index hopping
SE16-2507	RUNX1_001_Myeloid_Panel	chr21	36164558	G	A	RUNX1	ENST00000344691:S412S; ENST00000300305:S439S; ENST00000437180:S439S; ENST00000325074:S427S; ENST00000399240:S348S	NA	NA	synonymous_variant	11.17	5.75186e-12	9.92886e-07	41	6	517	127185	0.00406495	0	NA	0.003362,0.003287,0.002958	1	690	NA:D:NA:R:NA:D:1	NA:D:NA:R:NA:D:1	0.00144928	0,100	Likely benign (based on genomic loci), No SSCS support in one of the replicates, VAF Warning, Potential index hopping
SE17-0085	RUNX1_009_Myeloid_Panel	chr21	36206815	G	A	RUNX1	ENST00000344691:R206C; ENST00000300305:R233C; ENST00000437180:R233C; ENST00000325074:R221C; ENST00000358356:R206C; ENST00000399237:R221C	NA	8.18874e-06	missense_variant	34	3.26759e-12	5.64051e-07	45	5	274	148516	0.00184492	9	0.001901,0.001915,0.002071	0.001668,0.001524,0.001415	4	4002	1:D:1:R:1:D:1	1:D:1:R:1:D:1	0.0009995	100,0	VAF Warning, Potential index hopping
SE17-0107	STAG2_005_Myeloid_Panel	chrX	123184947	A	+	STAG2	NA	NA	NA	intron_variant	0.23	3.27252e-28	5.64902e-23	47	23	288	12782	0.0225317	3	0.022846,0.023303,0.023732	0.021637,0.021167,0.020465	4	1016	1,1:D:NA:R:1,1:D:NA	1,1:D:NA:R:1,1:D:NA	0.00393701	100,0	No SSCS support in either Read1 or Read2 in at least one of the replicates, Intronic indel, Potential index hopping
SE17-0243	ZRSR2_004_Myeloid_Panel	chrX	15838366	C	T	ZRSR2	N288N	COSM3759436,haematopoietic and lymphoid tissue,breast,large intestine,urinary tract	0.488339	synonymous_variant	13.45	1.09376e-09	0.000188806	217	108	38	202	0.188119	107	0.2,0.210821,0.423945	0.048951,0.044362,0.036692	38	70	1,1,1,1,1,1,1,1,1,1,1:D:1,1,1,1,1,1,1,1,1,1,1:R:1,1,1,1,1,1,1,1:D:1,1,1,1,1,1,1,1	1,1,1,1,1,1,1,1,1,1,1:D:1,1,1,1,1,1,1,1,1,1,1:R:1,1,1,1,1,1,1,1:D:1,1,1,1,1,1,1,1	0.542857	100,87.5	Likely benign (based on genomic loci), Common SNP, Potential index hopping
SE17-0361	DNMT3A_023_Myeloid_Panel	chr2	25470048	T	G	DNMT3A	NA	NA	NA	non_coding_transcript_exon_variant	6.75	4.18921e-08	0.00723141	12	1	179	7111	0.0251723	0	NA	0.017915,0.01403,0.013548	7	472	NA:D:1,1,1,1,1,1:R:NA:D:1	NA:D:1,1,1,1,1,1:R:NA:D:1	0.0148305	0,100	Cannot be supported by both Read1 and Read2 generated from smMIP: DNMT3A_023_Myeloid_Panel. (Low coverage in sample: SE17-0361_PCR3), Cannot be supported by both Read1 and Read2 generated from smMIP: DNMT3A_023_Myeloid_Panel. (Low coverage in sample: SE17-0361_PCR4), Likely benign (based on genomic loci), No SSCS support in either Read1 or Read2 in at least one of the replicates, VAF Warning, Pot…
SE16-1859	ZRSR2_004_Myeloid_Panel	chrX	15838366	C	T	ZRSR2	N288N	COSM3759436,haematopoietic and lymphoid tissue,breast,large intestine,urinary tract	0.488339	synonymous_variant	13.45	6.22317e-10	0.000107424	217	108	42	210	0.2	106	0.210821,0.423945,0.440544	0.188119,0.048951,0.044362	42	84	1,1,1,1,1,1,1,1,1,1,1,1:D:1,1,1,1,1,1,1,1,1,1,1,1:R:1,1,1,1,1,1,1,1,1:D:1,1,1,1,1,1,1,1,1	1,1,1,1,1,1,1,1,1,1,1,1:D:1,1,1,1,1,1,1,1,1,1,1,1:R:1,1,1,1,1,1,1,1,1:D:1,1,1,1,1,1,1,1,1	0.5	100100	Likely benign (based on genomic loci), Common SNP, Potential index hopping
																											* This column (SSCS.overlap) indicates, for each of the technical replicates, the percentage of reads describing the reported variant that were also found in other samples in the sequencing cohort. Reads are matched based on the variant that they report, their UMI and the smMIP used to generate them.
